# Supplementary material for: The Janus-faced role of TRPM2-S in retroperitoneal liposarcoma via increasing ROS levels
Source: Cell Commun Signal. 2022 Aug 25;20:128. doi: 10.1186/s12964-022-00873-9 (PMC9404563; doi:10.1186/s12964-022-00873-9)
Supplement: Supplementary file 2 — Additional file 1. The detailed clinical characteristics and TRPM2-L-IHC score of RPLS patients. [file 12964_2022_873_MOESM2_ESM.xlsx]

## Sheet: LPSdata全
ID	TRPM2-L_Stength	TRPM2-L_Area	TRPM2-L_Score	TRPM2-L_exp	Sex	Age	Residual_tumor	Tumor_type	Differentiation	Tumor_size	Multicite	Ki-67	MDM2	p53	S-100	CDK4	FNCLCC_stage	Relapse	DFS	Death
1013366	0	0	0	Low	2	46	N	LPS	MLS	24.1	Y	0.1	无	N	N	N		Y	3	Y
1020162	0	0	0	Low	1	47	N	LPS	WD	14.8	Y	＜10%	Y	Y	Y	Y	1	N	24	N
1025533	0	0	0	Low	1	31	N	LPS	WD	31.4	Y	10-20%	Y	Y	Y	Y	1	N	20	N
1026835	0	0	0	Low	2	52	N	LPS	WD	28.8	N	＜10%	Y	N	Y	Y	1	N	19	N
1030561	0	0	0	Low	2	57	N	LPS	DD	18.2	N	＜10%	Y	Y	Y	Y	3	Y	9	N
1014311	1	0.1	0.1	Low	1	46	N	LPS	WD	19.3	Y	0.01	N	无	Y	Y		Y	26	N
1025371	1	0.1	0.1	Low	2	43	N	LPS	DD	8.5	Y	＞20%	Y	Y	Y	Y	3	N	20	N
1025462	1	0.1	0.1	Low	1	54	N	LPS	DD	8.1	N	＞20%	Y	Y	Y	Y	3	Y	2	Y
1039207	1	0.1	0.1	Low	1	59	N	LPS	WD	3.7	Y	0.9	无	Y	N	无		Y	6
1010336	1	0.2	0.2	Low	2	43	N	LPS	DD	17	Y	0.01		N	部分Y	Y		Y	3	Y
1013648	1	0.2	0.2	Low	2	48	N	LPS	WD	22.5	Y	0.05	无	Y	Y	Y		Y	20	N
1017878	2	0.1	0.2	Low	2	61	N	LPS	DD	14.5	N	10-20%	N	Y	N	Y	1	Y	6	Y
1018250	1	0.2	0.2	Low	2	32	N	LPS	DD	9	Y	10-20%	N	Y	N	Y	1	Y	8	Y
1021655	1	0.2	0.2	Low	2	59	N	LPS	DD	7.5	Y	0.2	Y	无	Y	Y		Y	6	N
1026151	2	0.1	0.2	Low	2	49	N	LPS	WD	9.3	N	0.03	Y	N	Y	Y		Y	24	N
1038182	1	0.3	0.3	Low	1	41	N	LPS		24.3	N	0.05	N	野生型表达	N	Y		Y	12
1003400	1	0.4	0.4	Low	1	54	N	LPS	DD	6.3	Y	＞20%	Y	Y	Y	Y	3	Y	9	N
1019710	1	0.4	0.4	Low	2	60	N	LPS	PLS	15.8	Y	0.5	NS	Y	Y	N			5	Y
1007843	1	0.5	0.5	Low	1	58	N	LPS	DD			0.7	Y	Y	Y	Y		Y	6	N
1018946	1	0.5	0.5	Low	2	60	N	LPS	DD	22.8	Y	＜10%	Y	Y	Y	Y	1	Y	16	N
1039043	1	0.5	0.5	Low	1	42	N	LPS	WD	27.1	Y	0.05	Y	Y	Y	Y		N	19	N
1012446	2	0.3	0.6	Low	2	60	N	LPS	DD	17.8	Y	0.03	N	N	无	Y		Y	20	N
1021618	2	0.3	0.6	Low	1	56	N	LPS	DD	10.1	N	0.2	Y	Y	Y	Y		Y	2
1019209	3	0.2	0.6	Low	2	46	N	LPS	WD	20.5	Y	0.05	Y	Y	Y	Y		N	32	N
1020707	3	0.2	0.6	Low	2	77	N	LPS	WD	20.3	N	＜10%	Y	Y	Y	Y	1	N	23	N
1025941	1	0.7	0.7	Low	2	58	N	LPS	DD	6.9	N	＜10%	Y	Y	Y	Y	2	Y	7	Y
1038884	1	0.7	0.7	Low	2	40	N	LPS	DD	14.1	Y	0.1	Y	Y	N	Y		Y	21	N
1040080	1	0.7	0.7	Low	2	64	N	LPS	DD	21	Y	0.15	Y	Y	Y	Y	1级		17	Y
1041765	1	0.7	0.7	Low	1	46	N	LPS	WD	16.5	Y	0.03	Y	Y	Y	Y	1级	N	21	N
1000856	1	0.8	0.8	Low	1	54	Y	LPS	DD	20		0.2	Y	Y	N	Y		残留	22	N
1002966	2	0.4	0.8	Low	2	58	N	LPS	DD	23.1	Y	0.3	N	Y	Y	Y		Y	11
1003091	1	0.8	0.8	Low	2	56	N	LPS	WD	20.1	Y	0.05	N	N	Y	Y		Y	20	Y
1010368	1	0.8	0.8	Low	1	47	N	LPS	MLS	10	N	＜5%	N	个别细胞Y	N	N		N	41	N
1040222	1	0.8	0.8	Low	2	63	N	LPS	DD	8.8	N	0.3	Y	野生型表达	Y	Y		Y	3	N
1020609	3	0.3	0.9	High	2	47	N	LPS	WD	25.2	N	10-20%	Y	N	Y	Y	3	N	23	N
1038634	3	0.3	0.9	High	1	51	Y	LPS	DD	25.7	Y	0.2	Y	N	Y	Y		Y	20
1012775	1	0.9	0.9	High	1	64	N	LPS	WD	11.7	N	0.2	Y	N	N	Y		Y	6	Y
1030561	1	0.9	0.9	High	2	58	N	LPS	DD	16.3	Y	0.6	Y	野生型表达	Y	Y		Y	1	Y
1011474	2	0.5	1	High	2	62	N	LPS	DD	11.6	N	0.2	Y	N	N	Y		Y	3	Y
1021618	2	0.5	1	High	1	55	N	LPS	DD	15.5	N	10-20%	Y	Y	Y	Y	3	Y	9	N
1029852	2	0.5	1	High	1	37	N	LPS	DD	17.3	Y	10-20%	N	N	N	Y	2	Y	5	Y
1045285	2	0.5	1	High	1	56	N	LPS	DD	23.2	N	0.6	Y	Y	N	Y		Y	4	Y
1014105	2	0.6	1.2	High	1	60	N	LPS	DD	19.2	Y		Y	Y	Y	Y		Y	27	N
1024181	2	0.6	1.2	High	1	65	N	LPS	DD	11	N	0.2	Y	N	Y	Y		Y	15	Y
1014107	2	0.7	1.4	High	2	55	N	LPS	WD	19.9	Y	0.01	无	散在Y	无	Y		Y	21	N
1014149	2	0.7	1.4	High	2	54	Y	LPS	DD	9.8	Y	0.4	Y	Y	N	Y		残留	10	Y
1020410	2	0.7	1.4	High	1	64	N	LPS	WD	17.4	N	＜10%	Y	N	Y	Y	1	Y	12	N
1020717	2	0.7	1.4	High	2	63	N	LPS	DD	21.4	N	＜10%	N	N	N	Y	3	N	23	N
1024339	2	0.7	1.4	High	1	60	N	LPS	WD	26.3	Y	10-20%	Y	Y	Y	Y	1	N	20	N
1028806	2	0.7	1.4	High	2	60	Y	LPS	DD	18.8	Y	0.2	N	野生型	N	Y		残留	6	Y
1013088	3	0.5	1.5	High	1	64	N	LPS	MLS	7.7	Y	0.1	N	N	N	Y		Y	27	N
1038876	3	0.5	1.5	High	2	48	N	LPS	DD	9	N	0.2	Y	Y	Y	Y		N	22	N
1000006	2	0.8	1.6	High	1	62	Y	LPS	DD	29.7	Y	0.2	N	N	N	Y		残留	15	Y
1011299	2	0.8	1.6	High	2	51	N	LPS	WD	33.6	Y	0.1	少数Y	散在Y	部分Y	Y		Y	16	Y
1018352	2	0.8	1.6	High	1	69	N	LPS	DD	9.6	Y	10-20%	Y	N	N	Y	1	Y	8	N
1028806	2	0.8	1.6	High	2	60	N	LPS	DD	22.5	Y	10-20%	Y	N	Y	Y	3	Y	3	Y
1029839	2	0.8	1.6	High	2	47	N	LPS	DD	7.5	Y	0.4	Y	Y	N	Y		Y	3	Y
1014150	3	0.6	1.8	High	2	37	Y	LPS	MLS	18	Y	0.01	N	N	Y	N		残留	40	N
1040518	3	0.6	1.8	High	2	43	N	LPS	DD	16.2	Y	0.1	Y	Y	Y	Y	1级	Y	20	N
1024250	2	0.9	1.8	High	1	59	Y	LPS	PLS	14.7	Y	0.2	N	N	Y	Y		残留	7	Y
1029562	2	0.9	1.8	High	2	70	N	LPS	WD	26.4	N	10-20%	Y	Y	N	Y	1	N	17	N
1037737	2	0.9	1.8	High	1	75	N	LPS	PLS	8.8	N	0.3	N	Y	Y	Y		N	11	Y
1007184	3	0.7	2.1	High	2	29	Y	LPS	DD	6.9	Y	0.2	Y	Y	Y	Y	2级	残留	22	N
1031852	3	0.7	2.1	High	1	62	N	LPS	DD	8.4	N	0.2	Y	Y	Y	Y		Y	18	Y
1037951	3	0.7	2.1	High	1	55	N	LPS	WD	14.5	Y	0.03	Y	N	Y	Y		Y	9	N
1042600	3	0.7	2.1	High	1	73	N	LPS	DD	2.7	Y	0.2	Y	Y	Y	Y		Y	9
1038189	3	0.8	2.4	High	1	64	N	LPS	DD			0.5	Y	Y	N	Y		Y	4	N
