# Supplementary material for: The Janus-faced role of TRPM2-S in retroperitoneal liposarcoma via increasing ROS levels
Source: Cell Commun Signal. 2022 Aug 25;20:128. doi: 10.1186/s12964-022-00873-9 (PMC9404563; doi:10.1186/s12964-022-00873-9)
Supplement: Supplementary file 3 — Additional file 2. The detailed clinical characteristics and TRPM2-S & L-IHC score of RPLS patients. [file 12964_2022_873_MOESM3_ESM.xls]

## Sheet: LPSdata20210303-TRPM2-V2
ID	Sex	Age	TRPM2-L&S_Stength	TRPM2-L&S_Area	TRPM2-L&S_Score	TRPM2-L&S_Score	Residual_tumor	Tumor_type	Differentiation	Tumor_size	Multicite	Ki-67	MDM2	p53	S-100	CDK4	FNCLCC_stage	Relapse	DFS	Death
1038634	1	51	1	0.05	0.05	Low	Y	LPS	DDLS	25.7	Y	10-20%	Y	N	Y	Y		Y	20	N
1000006	1	62	1	0.1	0.1	Low	Y	LPS	DDLS	29.7	Y	10-20%	N	N	N	Y		Y	15	Y
1029839	2	47	1	0.2	0.2	Low	N	LPS	DDLS	7.5	Y	>20%	Y	Y	N	Y		Y	3	Y
1036862	2	62	1	0.3	0.3	Low	N	LPS	DDLS	12.7	Y	>20%	Y	N	Y	Y		Y	5	N
1020717	2	63	1	0.3	0.3	Low	N	LPS	DDLS	21.4	N	≤10%	N	N	N	Y	3	N	23	N
1037737	1	75	1	0.5	0.5	Low	N	LPS	PLS	8.8	N	>20%	N	Y	Y	Y		N	11	Y
1021618	1	56	1	0.5	0.5	Low	N	LPS	PLS	10.1	N	10-20%	Y	Y	Y	Y		Y	2
1030561	2	57	1	0.6	0.6	Low	N	LPS	DDLS	18.2	N	≤10%	Y	Y	Y	Y	3	Y	9	N
1024250	1	59	1	0.65	0.65	Low	Y	LPS	PLS	14.7	Y	10-20%	N	N	Y	Y			7	Y
1005019	2	63	1	0.7	0.7	Low	N	LPS	WDLS	13.1	Y	≤10%	Y	N	Y	Y	2	Y	19	N
1025371	2	43	2	0.4	0.8	Low	N	LPS	DDLS	8.5	Y	>20%	Y	Y	Y	Y	3	N	20	N
1004866	1	63	1	0.9	0.9	Low	N	LPS	DDLS	10.6	Y	≤10%	Y	Y	Y	Y	2	Y	18	Y
1004865	1	69	1	0.9	0.9	Low	N	LPS	DDLS	15.8	Y	>20%	Y	Y	Y	Y	3	Y	23	N
1001914	1	35	1	0.9	0.9	Low	N	LPS	DDLS	25.7	Y	≤10%	Y	Y	Y	Y	2	Y	12	Y
1003400	1	54	2	0.5	1	Low	N	LPS	DDLS	6.3	Y	>20%	Y	Y	Y	Y	3	Y	9	N
1021618	1	55	2	0.5	1	Low	N	LPS	DDLS	15.5	N	10-20%	Y	Y	Y	Y	3	Y	9	N
1009734	2	63	2	0.5	1	Low	N	LPS	DDLS	23.4	Y	>20%	Y	N	N	Y		Y	12	N
1002376	1	46	2	0.55	1.1	Low	N	LPS	DDLS	12.2	Y	10-20%	Y	Y	Y	Y	3	Y	10	Y
1013366	2	46	2	0.55	1.1	Low	N	LPS	WDLS	24.1	Y	≤10%	N	N	N	N		Y	3	Y
1007184	2	29	2	0.6	1.2	Low	Y	LPS	DDLS	6.9	Y	10-20%	Y	Y	Y	Y	2		22	N
1012775	1	64	2	0.65	1.3	Low	N	LPS	DDLS	11.7	N	10-20%	Y	N	N	Y		Y	6	N
1030521	1	40	2	0.7	1.4	Low	N	LPS	MLS	13.8	Y	10-20%	N	N	N	Y		N	20	N
1020410	1	64	2	0.7	1.4	Low	N	LPS	WDLS	17.4	N	≤10%	Y	N	Y	Y	1	Y	12	N
1013648	2	48	2	0.7	1.4	Low	N	LPS	WDLS	22.5	Y	≤10%	N	Y	Y	Y		Y	20	N
1025941	2	58	3	0.5	1.5	Low	N	LPS	DDLS	6.9	N	≤10%	Y	Y	Y	Y	2	Y	7	Y
1003400	1	55	2	0.75	1.5	Low	Y	LPS	DDLS	12.5	Y	>20%	Y	Y	Y	Y		Y	3	Y
1012446	2	60	3	0.5	1.5	Low	N	LPS	DDLS	17.8	Y	≤10%	N	N	N	Y		Y	20	N
1001600	1	71	3	0.5	1.5	Low	N	LPS	DDLS	22.5	Y	≤10%		N	Y	Y		Y	15	Y
1045285	1	56	3	0.5	1.5	Low	N	LPS	DDLS	23.2	N	>20%	Y	Y	N	Y		Y	4	Y
1045540	2	62	2	0.75	1.5	Low	Y	LPS	PLS	18	Y	>20%	Y	Y	N	Y		Y	8	N
1018250	2	32	2	0.8	1.6	Low	N	LPS	DDLS	9	Y	10-20%	N	Y	N	Y	1	Y	8	Y
1005202	1	66	2	0.8	1.6	Low	N	LPS	DDLS	14.5	N	>20%	Y	N	Y	Y	2	Y	3	Y
1029852	1	37	2	0.8	1.6	Low	N	LPS	DDLS	17.3	Y	10-20%	N	N	N	Y	2	Y	5	Y
1037951	1	55	2	0.8	1.6	Low	N	LPS	WDLS	14.5	Y	≤10%	Y	N	Y	Y		Y	9	N
1028806	2	60	2	0.8	1.6	Low	N	LPS	DDLS	22.5	Y	10-20%	Y	N	Y	Y	3	Y	2	Y
1001640	1	50	3	0.55	1.65	Low	N	LPS	WDLS	20.2	N	≤10%	Y	Y	Y	Y		N	12	N
1021655	2	59	2	0.85	1.7	Low	N	LPS	DDLS	7.5	Y	10-20%	Y	N	Y	Y		Y	6	N
1002376	1	46	2	0.85	1.7	Low	N	LPS	DDLS	8.1	Y	10-20%	Y	Y	Y	Y	2	Y	4	Y
1008601	1	46	2	0.85	1.7	Low	N	LPS	DDLS	11.2	N	10-20%	Y	Y	Y	Y	2	Y	16	N
1038884	2	40	2	0.85	1.7	Low	N	LPS	DDLS	14.1	Y	≤10%	Y	Y	N	Y		Y	21	N
1028806	2	60	2	0.85	1.7	Low	Y	LPS	DDLS	18.8	Y	10-20%	N	N	N	Y			6	Y
1007184	2	27	2	0.85	1.7	Low	N	LPS	DDLS	22.5	Y	≤10%	Y	Y	Y	Y	1	Y	12	N
1022063	2	59	2	0.85	1.7	Low		LPS	DDLS	5.4	N	≤10%	Y	Y	Y	Y		Y	11	Y
1020497	2	44	2	0.85	1.7	Low	N	LPS	WDLS	20.4	N	≤10%	Y	Y	Y	Y	1	Y	12	N
1005748	1	68	2	0.9	1.8	High	N	LPS	WDLS	24.3	Y	10-20%	Y	Y	Y	Y	2	N	45	N
1001444	1	54	2	0.9	1.8	High	N	LPS	WDLS	31	Y		Y	N	Y	Y	2	Y	34	N
1002384	1	43	2	0.9	1.8	High	Y	LPS											47	N
1026108	2	47	3	0.65	1.95	High	Y	LPS	DDLS	17.2	Y	≤10%	Y	Y	Y	Y	1	N	7	Y
1014150	2	37	3	0.65	1.95	High	Y	LPS	MLS	18	Y	≤10%	N	N	Y	N		N	40	N
1039227	1	61	3	0.65	1.95	High	Y	LPS	MLS	35.6	Y	>20%	Y	Y	Y	Y
1025533	1	31	3	0.65	1.95	High	N	LPS	WDLS	31.4	Y	10-20%	Y	Y	Y	Y	1	N	20	N
1012863	1	55	3	0.7	2.1	High	N	LPS	MLS	8	N	≤10%	Y	Y	Y	Y		N	41	N
1039207	1	59	3	0.7	2.1	High	N	LPS	DDLS	3.7	Y	>20%	N	Y	N	N		Y	6	N
1038876	2	48	3	0.7	2.1	High	N	LPS	DDLS	9	N	10-20%	Y	Y	Y	Y		N	22	N
1051819	1	61	3	0.7	2.1	High	N	LPS	DDLS	15.2	Y	>20%	Y	N	N	Y				Y
1000856	1	54	3	0.7	2.1	High	Y	LPS	DDLS	20	N	10-20%	Y	Y	N	Y			22	N
1016991	1	59	3	0.7	2.1	High	N	LPS	DDLS	32.6	Y	>20%	N	N	Y	Y	3	Y	8	Y
1007200	1	75	3	0.7	2.1	High	N	LPS	PLS	21.5	Y	≤10%	N	Y	Y	Y		Y	20	N
1019021	2	57	3	0.7	2.1	High	N	LPS	WDLS	28.9	Y	10-20%	Y	Y	Y	Y	1
1003523	1	33	3	0.75	2.25	High	N	LPS	WDLS	3.5	N	≤10%	Y	N	Y	Y	1	N	46	N
1002966	2	58	3	0.75	2.25	High		LPS	DDLS	23.1	Y	>20%	N	Y	Y	Y		Y	11	N
1025743	2	80	3	0.75	2.25	High	N	LPS	DDLS			>20%	Y	N	Y	Y		Y	11	N
1012401	2	64	3	0.75	2.25	High	N	LPS	WDLS	16.7	Y	≤10%	Y	N	N	Y
1002164	1	40	3	0.75	2.25	High	Y	LPS										N	49	N
1020717	2	66	3	0.8	2.4	High	N	LPS	DDLS	14.7	N	10-20%	Y	N	N	Y		N	10	N
1026639	2	28	3	0.8	2.4	High	N	LPS	DDLS	20.6	Y	10-20%	Y	Y	N	Y	3
1041765	1	46	3	0.8	2.4	High		LPS	WDLS	16.5	Y	≤10%	Y	Y	Y	Y	1	N	21	N
1020707	2	77	3	0.8	2.4	High	N	LPS	WDLS	20.3	N	≤10%	Y	Y	Y	Y	1	N	23	N
1001319	2	60	3	0.8	2.4	High	Y	LPS										N	13	Y
1006382	1	56	3	0.85	2.55	High	N	LPS	DDLS	6.1	Y	≤10%	Y	Y	Y	Y	2	Y	31	N
1010336	2	43	3	0.85	2.55	High	N	LPS	DDLS	17	Y	≤10%		N	Y	Y		Y	3	Y
1001469	2	66	3	0.85	2.55	High	N	LPS	DDLS	26	Y	>20%	Y	Y	N	Y	1	Y	6	Y
1010140	2	52	3	0.85	2.55	High	N	LPS	WDLS	9.2	Y	≤10%	N	N	Y	Y		Y	16	Y
1038182	1	41	3	0.85	2.55	High	N	LPS	WDLS	24.3	N	≤10%	N	N	N	Y		Y	12
1024339	1	60	3	0.85	2.55	High	N	LPS	WDLS	26.3	Y	10-20%	Y	Y	Y	Y	1	N	20	N
1039043	1	42	3	0.85	2.55	High	N	LPS	WDLS	27.1	Y	≤10%	Y	Y	Y	Y		N	19	N
1006593	2	64	3	0.9	2.7	High	N	LPS	DDLS	7.5	Y	≤10%	Y	N	Y	Y	2	Y	15	Y
1040222	2	63	3	0.9	2.7	High	N	LPS	DDLS	8.8	N	>20%	Y	N	Y	Y		Y	3	N
1018352	1	69	3	0.9	2.7	High	N	LPS	DDLS	9.6	Y	10-20%	Y	N	N	Y	1	Y	8	N
1017878	2	61	3	0.9	2.7	High	N	LPS	DDLS	14.5	N	10-20%	N	Y	N	Y	1	Y	6	Y
1040518	2	43	3	0.9	2.7	High	N	LPS	DDLS	16.2	Y	≤10%	Y	Y	Y	Y	1	Y	20	N
1018946	2	60	3	0.9	2.7	High	N	LPS	DDLS	22.8	Y	≤10%	Y	Y	Y	Y	1	Y	16	N
1058377	1	64	3	0.9	2.7	High	N	LPS	DDLS	28.5	Y	≤10%	Y	N	Y	Y	2	Y	6	N
1006445	1	39	3	0.9	2.7	High	N	LPS	DDLS	28.8	Y	>20%	Y	Y	N	Y	2	N	33	N
1022531	1	70	3	0.9	2.7	High	Y	LPS	MLS	9.1	N	>20%	Y	Y	N	Y		N	16	N
1014311	1	46	3	0.9	2.7	High	N	LPS	MLS	19.3	Y	≤10%	N	N	Y	Y		Y	26	N
1013088	1	64	3	0.9	2.7	High	N	LPS	PLS	7.7	Y	≤10%	N	N	N	Y		Y	27	N
1019710	2	60	3	0.9	2.7	High	N	LPS	PLS	15.8	Y	>20%	N	Y	Y	N		N	5	Y
1026151	2	49	3	0.9	2.7	High	N	LPS	WDLS	9.3	N	≤10%	Y	N	Y	Y		Y	24	N
1015545	1	59	3	0.9	2.7	High	N	LPS	WDLS	9.9	N	10-20%	Y	N	Y	Y		N	1	Y
1001914	1	36	3	0.9	2.7	High	N	LPS	WDLS	11.5	Y			N	Y	Y		Y	32	Y
1020162	1	47	3	0.9	2.7	High	N	LPS	WDLS	14.8	Y	≤10%	Y	Y	Y	Y	1	N	24	N
1006374	1	49	3	0.9	2.7	High	N	LPS	WDLS	16.5	Y	≤10%	Y	Y	Y	Y	1	Y	13	N
1029562	2	70	3	0.9	2.7	High	N	LPS	WDLS	26.4	N	10-20%	Y	Y	N	Y	1	N	17	N
1011299	2	51	3	0.9	2.7	High	N	LPS	WDLS	33.6	Y	≤10%	Y	Y	Y	Y		Y	16	Y
1014107	2	55	3	0.95	2.85	High	N	LPS	WDLS	19.9	Y	≤10%	N	Y	N	Y		Y	21	N
1019209	2	46	3	0.95	2.85	High	N	LPS	WDLS	20.5	Y	≤10%	Y	Y	Y	Y		N	32	N
1026835	2	52	3	0.95	2.85	High	N	LPS	WDLS	28.8	N	≤10%	Y	N	Y	Y	1	N	19	N
