# Supplementary material for: The Janus-faced role of TRPM2-S in retroperitoneal liposarcoma via increasing ROS levels
Source: Cell Commun Signal. 2022 Aug 25;20:128. doi: 10.1186/s12964-022-00873-9 (PMC9404563; doi:10.1186/s12964-022-00873-9)
Supplement: Supplementary file 4 — Additional file 3. The DFS-prognostic genes screened by Cox analysis in TCGA-RPLS. [file 12964_2022_873_MOESM4_ESM.txt]

id	HR	HR.95L	HR.95H	pvalue	padj
ADGRL2	1.813792873	1.01775441	3.232454268	0.043418835	4.96E-08
AURKAIP1	0.270303679	0.088950921	0.821397666	0.021059749	0.00038947
AVPI1	0.43846137	0.226480827	0.848850545	0.014438881	0.002276281
BACH2	3.163130227	1.372148124	7.291773139	0.006883659	0.002750718
BCAP31	0.244958857	0.083507673	0.718554825	0.010409582	0.000721832
CDH2	1.653034149	1.040762818	2.625499156	0.033235973	0.006974987
CIB1	0.305402389	0.106422231	0.876420448	0.027439671	0.000212907
CLIC4	2.536025677	1.048525689	6.133780318	0.038911876	0.000865869
DHRS4L2	0.388605146	0.152821427	0.988172683	0.047150034	0.001755193
ELOVL2	1.606978115	1.025431259	2.518334251	0.038496501	6.12E-05
ELOVL6	2.622982544	1.055847541	6.51612772	0.037800257	0.002540282
ERBIN	2.684402974	1.01626411	7.090695475	0.046314242	6.91E-05
FAM50A	0.345323945	0.138095487	0.863522985	0.022981142	0.001143427
FIS1	0.379536243	0.154392747	0.932995644	0.034764343	0.00062135
G6PD	0.309690272	0.116283773	0.824775996	0.019005398	0.000199458
IDH3G	0.30309087	0.094976214	0.967232439	0.043775247	0.002640759
KLF7	2.722071749	1.04823856	7.068691126	0.039712793	0.000137293
LAGE3	0.275803666	0.11160648	0.681570301	0.005263221	0.008839806
LDLRAD3	2.180154936	1.011160133	4.700616048	0.046781138	0.001144199
LGALS3	0.383412922	0.182915794	0.80367838	0.011124485	0.008839806
LYSMD3	3.001006388	1.13886151	7.907931968	0.026216368	8.55E-06
MAP2	3.097570121	1.183928205	8.104326443	0.021220939	4.74E-05
MAPKAPK3	0.182753091	0.048841216	0.683821877	0.011587309	2.33E-05
MCRIP2	0.364860407	0.157329926	0.846139832	0.018811463	1.67E-05
MEX3C	2.71434197	1.014576793	7.261798599	0.046724756	1.04E-05
MRPL54	0.38802687	0.159578988	0.943513013	0.036777759	0.001141903
NCKAP5	2.617319883	1.000427211	6.847438073	0.049898339	1.60E-05
NUPR1	0.449846634	0.218318421	0.926912136	0.030332307	0.004541257
PDE8B	1.835532966	1.068541204	3.153066309	0.027798328	0.005805345
PHLDA1	1.7091167	1.021936429	2.858377302	0.041085889	0.005577793
PPP1R12A	3.255807167	1.157508937	9.157838846	0.025274837	9.80E-05
PXDN	2.206214967	1.124832338	4.327208881	0.021322806	1.66E-06
RNF130	0.282634171	0.089058862	0.89695818	0.031991056	0.000132192
SEC23A	2.779995459	1.012732635	7.63120935	0.047197749	0.000203717
SEPTIN11	2.886262783	1.22260453	6.813742833	0.015582278	6.16E-05
SNCG	0.492611608	0.261847116	0.926747641	0.028099092	0.005469495
TADA1	2.043657778	1.226938672	3.404030869	0.006039687	0.000833926
TRADD	0.280301517	0.081954469	0.958690128	0.042641508	2.45E-06
TRPM2	0.374360221	0.166271526	0.842871768	0.017654944	0.001667411
WWC2	2.35670614	1.004790371	5.527584649	0.048729446	0.000314144
ZNF217	1.952024773	1.059539241	3.596280881	0.031914959	1.64E-05
ZNF644	2.881412511	1.037683421	8.001031811	0.042259746	5.27E-06
