# Supplementary material for: The Janus-faced role of TRPM2-S in retroperitoneal liposarcoma via increasing ROS levels
Source: Cell Commun Signal. 2022 Aug 25;20:128. doi: 10.1186/s12964-022-00873-9 (PMC9404563; doi:10.1186/s12964-022-00873-9)
Supplement: Supplementary file 5 — Additional file 4. The differential genes between the radiotherapy remission group and non-remission group inTCGA-SARC. [file 12964_2022_873_MOESM5_ESM.txt]

coLOUT	logFC	AveExpr	t	P.Value	fdr	B
PRR13	0.987479021442494	4.45889030434783	7.95365610428327	3.74341439627646e-10	7.19334510388484e-06	12.7056720418082
TMEM9B	0.790045245614035	3.92535663043478	6.60060155172232	3.81250133962177e-08	0.0003288998750585	8.49068100424275
NUDT18	1.08430818693957	2.54110409347826	6.51411569181351	5.1347815631531e-08	0.0003288998750585	8.21766457433953
RHOG	1.11130017933723	5.5952487826087	6.2735953257149	1.17525650050949e-07	0.000350152048450904	7.45769851152949
IL10RB	0.945321736842105	4.27103702173913	6.24955262525855	1.276633732214e-07	0.000350152048450904	7.38170705578531
ENAH	-1.41727552923977	2.89650135869565	-6.23443265115038	1.34481346590156e-07	0.000350152048450904	7.33391775188699
ISOC2	0.972282498331384	3.645841433	6.22878158661839	1.37121859340196e-07	0.000350152048450904	7.31605670256748
MFSD5	0.718404781676413	3.94752610869565	6.21099537486275	1.45775207514947e-07	0.000350152048450904	7.25984135425103
ARPC1B	1.50310342300195	5.94481230434783	6.15562202187281	1.76362343926277e-07	0.000376553200098594	7.08483916655407
PSMD13	0.715596272904484	4.81716847826087	5.98490475292094	3.17101220463213e-07	0.000609341705242111	6.54556512558221
SLC22A18	0.918582919536062	1.64733282369565	5.79442720648186	6.09342574800234e-07	0.00103379612389272	5.94481788575856
CFD	3.31288863937622	5.46538943478261	5.75568940044051	6.95738948946095e-07	0.00103379612389272	5.82282726304318
NPC2	1.1144996920078	6.42888365217391	5.7073826414751	8.20725230330413e-07	0.00103379612389272	5.67081151203922
SCAMP2	0.741037253411306	4.41875354347826	5.69886613408396	8.4496867712116e-07	0.00103379612389272	5.64402444843655
CYBA	1.72325424320663	4.92472884371739	5.68958597424658	8.72197052980985e-07	0.00103379612389272	5.61484023956521
COMMD1	0.595543801169591	3.39743873913043	5.66702535361174	9.42082820361339e-07	0.00103379612389272	5.54391303511758
BLOC1S2	0.861106545808967	3.43246226086957	5.65493033682325	9.81812626790118e-07	0.00103379612389272	5.50590092750428
PYCARD	1.62916419520468	3.72247598304348	5.63470624153774	1.05199788957378e-06	0.00103379612389272	5.44236149776301
ZNF827	-0.963670971929825	1.39131114347826	-5.62834682720797	1.07508106865527e-06	0.00103379612389272	5.4223871629269
ZDHHC24	0.685648421052631	2.14656739130435	5.59449527950155	1.20668916693014e-06	0.00103379612389272	5.31610826248851
CREG1	1.22987645614035	5.4167132173913	5.58594687095921	1.24238002966986e-06	0.00103379612389272	5.2892825540488
VAMP8	1.89242631384016	5.4868582826087	5.56451415217037	1.33654048674419e-06	0.00103379612389272	5.22204767797818
AGTRAP	1.02421149902534	4.55918293478261	5.55310410881478	1.38952417248582e-06	0.00103379612389272	5.18626786768704
PCDH7	-1.48455746042885	2.10269389565217	-5.54611718052822	1.42299262927895e-06	0.00103379612389272	5.16436294986821
CD81	0.79850032802924	6.34638416167391	5.53445078513573	1.48066914759457e-06	0.00103379612389272	5.12779558089655
TALDO1	0.883060243664718	5.39964302173913	5.53159329562355	1.49514622858603e-06	0.00103379612389272	5.11884060916226
CYBC1	0.821660881091618	3.72416773913043	5.53131818172954	1.49654744794812e-06	0.00103379612389272	5.11797847419248
EXOSC1	0.616537651072124	2.82848384782609	5.52096087982625	1.55025853454992e-06	0.00103379612389272	5.08552570091222
SDSL	1.11201148538012	2.73664113043478	5.51908996720355	1.56016275982978e-06	0.00103379612389272	5.07966442659818
RNASET2	1.28412996566667	2.9911494611087	5.4885290651144	1.73112737218668e-06	0.00110884478613131	4.98396177310963
UNC93B1	1.16481704121248	3.62905749913043	5.44352401489284	2.01726996543126e-06	0.00118205993266095	4.84316883280527
POLD4	0.88144714619883	3.1943307826087	5.44313638181333	2.01992791831092e-06	0.00118205993266095	4.84195693202715
CHMP2A	0.86242649122807	5.46567669565217	5.43542837863374	2.07350776221092e-06	0.00118205993266095	4.81786131296114
ATP6V0E1	0.742561592592592	6.70288736956522	5.43288590628096	2.09148822390051e-06	0.00118205993266095	4.80991457725704
RAB4B	0.869893760233918	2.2322825	5.42012103546001	2.1841250383223e-06	0.00119914704961147	4.77002560764834
TTLL7	-1.25781075964912	1.54232729782609	-5.39008525485487	2.41845520298788e-06	0.00129091764390598	4.67622607533763
LMAN2	0.726413436647174	6.19454763043478	5.37787813531891	2.5206641283804e-06	0.00130911032137723	4.63812854563343
RNH1	0.830704710947369	5.02805157178261	5.34685679714936	2.80006668256729e-06	0.00136141725687063	4.54137879213703
MAN2B1	0.913282006274854	4.74438344771739	5.34467613039524	2.82082366138112e-06	0.00136141725687063	4.53458131213803
PGLS	0.905792522417154	4.57313156521739	5.3433079782073	2.83392434819032e-06	0.00136141725687063	4.53031681322712
SIRT7	0.598525222027291	2.04356624565217	5.31823479460345	3.08496954020132e-06	0.0014458725532807	4.45219826138138
CYB561D2	0.664032764132554	3.3124927826087	5.26744267917515	3.66295721974842e-06	0.00163691595196943	4.29415332319978
LRRN1	-2.15152953880117	1.31002471706522	-5.25178404103769	3.86187494239053e-06	0.00168658611120401	4.24548706223072
SETD5	-0.726964941520468	3.32361723913043	-5.23190446081812	4.12987699203196e-06	0.00170964290282247	4.18374253817156
TSPAN33	1.65087776881092	3.23217077826087	5.22730956632761	4.19439409111451e-06	0.00170964290282247	4.16947763435315
EYA4	-1.11921134812865	1.03241231369565	-5.22126180179519	4.28083303006954e-06	0.00170964290282247	4.1507060447818
SFR1	0.598908087719298	2.15230858695652	5.21675614087764	4.34637438574145e-06	0.00170964290282247	4.1367237723875
SIPA1	0.803541111111111	4.33131169565217	5.21485626524884	4.3743074397624e-06	0.00170964290282247	4.13082866929835
DOK1	1.03394340350877	3.50917808695652	5.20587159552359	4.50882930724648e-06	0.00170964290282247	4.1029560550299
SSR4	0.984893311890838	5.1527925	5.20399375806695	4.537457745834e-06	0.00170964290282247	4.09713176944414
ATOX1	0.826826923976608	3.57680808695652	5.1951974535539	4.67397273781298e-06	0.00172721269480412	4.06985487751198
DOK3	1.07784518070175	2.13794341086957	5.18454710634377	4.84470713083948e-06	0.00175652626841909	4.03684127017383
YIPF1	0.590125922945419	3.89883458480435	5.15309831401638	5.38567356597317e-06	0.00191650191192112	3.93943925037519
BID	0.819498349538012	2.8791576065	5.1160219945232	6.10051610962307e-06	0.00213140941022758	3.82476978077216
TWIST2	2.13013389473684	3.33787208695652	5.09701817502523	6.50247136282395e-06	0.00223127660192902	3.76606495579868
EDEM2	0.834876846247563	4.39369227954348	5.08241571326071	6.82900538757361e-06	0.00230221346539674	3.7209894906497
GPX1	1.12550586354776	7.4861872173913	5.05931467383642	7.37894447051203e-06	0.00243720076760581	3.6497401901712
ABCG1	1.14434240740741	2.55933623913043	5.05513246126704	7.48307895965565e-06	0.00243720076760581	3.63684917895008
PLEKHO2	0.984536849902534	4.93602495652174	5.03765438713286	7.93419979367362e-06	0.0025410597205872	3.58300259727725
RHBDF2	1.02089423001949	2.582817	5.02608075106625	8.24758878576162e-06	0.00259812567388845	3.54737054881707
RILPL2	0.672599892787525	2.53533463043478	5.01443272077313	8.57532064607143e-06	0.00260994179102471	3.51152911168025
IFNGR2	0.789626432748537	5.17263717391304	5.01057199394959	8.68675698208521e-06	0.00260994179102471	3.49965389604158
IDH1	0.761121785575049	3.77260786956522	5.01037221396796	8.69256216827548e-06	0.00260994179102471	3.49903945226273
DTX2	0.627747700812866	2.64448028963043	4.99080011460242	9.28023701966469e-06	0.00274352360876733	3.43887219683898
ATP9A	-1.34714602687719	2.523178917	-4.98607142650418	9.42799970318735e-06	0.00274497639843103	3.42434417894066
RGS10	1.1968068128655	4.91667819565217	4.97000681731567	9.94753298127265e-06	0.00284192614502782	3.3750139825773
CASP4	0.908493976608187	3.03228504347826	4.96673440353855	1.00567744515972e-05	0.00284192614502782	3.36497009669667
CD40	1.43903142951852	3.36758159854348	4.9391775886363	1.10248628805153e-05	0.00302501056280028	3.28045702219718
IFITM3	1.07695898635478	8.61829452173913	4.9385057517049	1.10495773533852e-05	0.00302501056280028	3.27839807461242
C8orf88	-1.53250264658869	2.37544217173913	-4.93506730820021	1.11769228746263e-05	0.00302501056280028	3.26786155476066
HFE	0.782402520255361	1.53739383515217	4.93025248880818	1.1357677917123e-05	0.00303123803965882	3.25311052244306
SLC29A3	0.924601613840156	2.48997596304348	4.92281389840154	1.16426117009738e-05	0.00306471817049196	3.23032838644876
GHDC	0.717456134502924	3.33507197826087	4.91413512099364	1.1983963640436e-05	0.0031040650544627	3.20375916994948
ARPC3	0.6843277325692	5.97925413021739	4.91086418947971	1.21151581538667e-05	0.0031040650544627	3.19374869570585
NINL	-0.988410200189083	1.4337633941087	-4.90436959066998	1.23798600078951e-05	0.00313014986725938	3.17387755038366
NAGLU	0.779922538641326	4.44345569071739	4.8970878479467	1.26834231996412e-05	0.00316525532732865	3.15160622194073
GM2A	0.902716317738791	4.2999022826087	4.88595721700065	1.3161665235396e-05	0.00320145011599201	3.11757987766164
TSPAN4	1.0834503294347	3.9383955	4.85962417062515	1.43649529228373e-05	0.00345046169206552	3.03716207441564
DIPK2A	-0.76041867251462	2.55220819565217	-4.84619408715942	1.5019711780611e-05	0.00347252871040143	2.99619355218315
HPS1	0.700205543054581	3.65514917536957	4.84528086491624	1.50652860717533e-05	0.00347252871040143	2.99340888789564
CDC42EP2	1.47625215204678	3.61300956521739	4.8447723529156	1.5090722306165e-05	0.00347252871040143	2.99185835808177
PTPRD	-1.5618285892924	1.69334391741304	-4.84300088450117	1.51796633885158e-05	0.00347252871040143	2.9864572319789
CSTA	1.63343562300195	2.26277263913043	4.83244507534675	1.57204435141518e-05	0.00355392991256401	2.95428431968339
ENG	0.920147344886939	5.94265534867391	4.82099360324356	1.63285616305412e-05	0.00361350481763253	2.91940350263247
SLC2A6	1.08338618050682	2.2119227	4.81647653054168	1.65747516889713e-05	0.00361350481763253	2.90565098277997
RNF150	-1.01175872596491	1.25585593	-4.81355083375639	1.67361536620158e-05	0.00361350481763253	2.89674543401894
LRRC1	-0.947685203450292	1.18705194717391	-4.80580289082433	1.71710929020993e-05	0.00366621912451934	2.87316875718395
PI4K2A	0.738065095516569	3.73045417391304	4.79811786804288	1.76134806811787e-05	0.00370124951799658	2.84979412766252
CARD9	0.703245786549708	1.09602595869565	4.79398974334953	1.78557255698695e-05	0.00370124951799658	2.83724247310305
ARHGAP27	0.829666844444445	1.73830136521739	4.7930217797221	1.79129998529185e-05	0.00370124951799658	2.83429980259931
NAGPA	0.642688506781676	2.19505540823913	4.78365651491096	1.8476557535842e-05	0.00377708010222063	2.80583756038284
JOSD2	0.828590050682261	4.26673391304348	4.7670837128527	1.95168740300666e-05	0.00385378854577617	2.75550987334324
PSMB3	0.646231350877193	6.60102002173913	4.76496337395246	1.96540614510415e-05	0.00385378854577617	2.74907454700813
EDIL3	-2.192652817154	3.65858728695652	-4.7615864402525	1.98745114547385e-05	0.00385378854577617	2.73882711418373
GNA15	1.23888162412865	2.78918310526087	4.75868442667853	2.00658992067064e-05	0.00385378854577617	2.73002253345488
POMP	0.72642779337232	5.99189247826087	4.7558339203555	2.0255653784523e-05	0.00385378854577617	2.72137574735235
ZYG11B	-0.614069298245614	2.84096865217391	-4.74890871119594	2.07240363299407e-05	0.00390424590309941	2.70037498578031
AGO2	-0.659256269005848	2.06147739130435	-4.74242443030706	2.11722405370529e-05	0.00394995897242727	2.68071949044544
MYO1F	1.2701314037037	2.46051651086957	4.73557385601505	2.1656114609553e-05	0.00400138363785741	2.65996227554682
IL18	1.63360390877193	2.49791232608696	4.73158234867296	2.19430394811243e-05	0.00401578520637414	2.64787212092677
GGTA1	1.30156903703704	2.76888243478261	4.72112310230734	2.27127300452892e-05	0.00407895159392782	2.61620577872411
TUT4	-0.602836896296296	1.62017275217391	-4.71481328749709	2.31898318566613e-05	0.004126072305163	2.59711236452175
SLC38A10	0.664795910331384	4.57465934782609	4.70976529389654	2.35786021337982e-05	0.00415675613397308	2.58184273073073
RHBDD2	0.878024385450291	5.0279732793913	4.7061810952323	2.38585187216248e-05	0.00416786632504311	2.57100391268596
CD63	0.821444693957117	8.61460247826087	4.69780127184793	2.45257621794752e-05	0.00421120939435214	2.54567260560352
PGBD1	-0.630516052826511	1.92291980652174	-4.69756381878653	2.45449340220358e-05	0.00421120939435214	2.54495501012447
CNDP2	0.814472282651072	3.36434423913043	4.68935016566457	2.52172384239346e-05	0.00427433179732899	2.52013972817981
FBXL15	0.745705231181287	2.737830222	4.68766114664025	2.53577136186254e-05	0.00427433179732899	2.51503846825371
TESC	1.00445554440546	1.60897677421739	4.68233219346336	2.58059775327242e-05	0.00431206664581589	2.49894738812984
NHSL2	-0.638944689834308	0.624702573586956	-4.67424954787557	2.6500769626132e-05	0.00435450005488402	2.47455211940527
TAF10	0.695633651072125	3.13759976086957	4.67231889414685	2.6669429381507e-05	0.00435450005488402	2.46872688993698
TNFAIP8L2	1.61577033586745	3.03839951521739	4.67151748817264	2.67397484635884e-05	0.00435450005488402	2.46630908104211
NFKB2	0.973272560210526	3.93169881043478	4.66176081015699	2.76105821334712e-05	0.00442137455230652	2.43688390141569
CST3	1.2537793784191	7.04482281619565	4.6569267905002	2.80522984245361e-05	0.0044549831944288	2.42231206781307
GAA	0.901827923976609	4.84031741304348	4.64579707655792	2.90958338089382e-05	0.00458283231534882	2.38878027123908
CORO7	0.802789530994152	1.78481890869565	4.63907131979046	2.97448196708193e-05	0.00464696304710947	2.36852902923299
AGBL5	-0.588056229865497	2.44483489615217	-4.63314199108632	3.0328723817689e-05	0.0046999738458122	2.35068352436846
HLA-E	1.19421149707602	7.99560017391304	4.62927059382007	3.07160226567495e-05	0.00472191273097679	2.33903568466737
FNBP1L	-1.06752481968811	2.26680792391304	-4.62431176652272	3.12192047193031e-05	0.00476117649115974	2.32412063060907
RBM47	0.834785415984405	1.34784836521739	4.61591934971724	3.20892872251582e-05	0.00477709076453633	2.29888973707948
METTL7B	1.65943413450292	2.11619000869565	4.61324711711786	3.23712912493602e-05	0.00477709076453633	2.29085904253817
ETHE1	0.801642730986355	4.22055840347826	4.6114101859872	3.25665534010335e-05	0.00477709076453633	2.28533949441028
NLRC4	0.608629152267057	1.09066504471739	4.60612227113118	3.31351209674342e-05	0.00480823021931118	2.26945450079388
LGALS9	1.52451815614035	3.50370408478261	4.60239276958305	3.35419682846594e-05	0.00480823021931118	2.25825454801208
PPA1	0.730275173489279	3.79757056521739	4.60126407651719	3.36660591186925e-05	0.00480823021931118	2.25486558264942
TNIK	-0.809643354775829	1.2927613	-4.60023383514363	3.37797189637287e-05	0.00480823021931118	2.25177245912516
RERE	-0.614162239766082	3.61321915217391	-4.59476328578531	3.43895829462388e-05	0.00485904577863916	2.23535183535871
LAMTOR4	0.833782647173489	5.43446547826087	4.58328287168636	3.57047512135415e-05	0.00493877168960047	2.20091245627062
TMEM86A	0.901136049707602	2.00455447608696	4.58127017527535	3.59403476188055e-05	0.00493877168960047	2.19487759659234
NECAB1	-0.956794029824561	1.2393162673913	-4.58091660446824	3.59818919933423e-05	0.00493877168960047	2.19381754125821
TYMP	1.71078301177583	5.10571469567391	4.5731296682639	3.69088825784719e-05	0.00503007863565898	2.17047802207645
TMEM60	0.587933538011695	4.22262110869565	4.56834751856609	3.74897319312267e-05	0.00507325837176375	2.15615113381105
TLR5	0.657114290643275	1.17392635	4.56470120996814	3.79386316194857e-05	0.00509626370773107	2.14523045318623
FCGRT	1.2029979611306	5.8529386126087	4.55220843168321	3.95169359294363e-05	0.00520294724177013	2.10783659519427
ZDHHC12	1.03108718518519	3.25985834782609	4.55209827294841	3.95311353714841e-05	0.00520294724177013	2.10750701577322
ASAH1	0.779465337754385	4.73108794904348	4.53824478604933	4.1357275139172e-05	0.00536973918293466	2.06608064000271
CILK1	-0.658357521740741	2.20508385597826	-4.53470091501174	4.18375425753175e-05	0.00539563904783423	2.05549014805278
EBI3	1.50446641732554	2.42641147091304	4.53029901678463	4.24417037429077e-05	0.0054208104107377	2.04233942145106
SLC66A3	0.821951428849903	3.49122980434783	4.52917804367083	4.25969177779659e-05	0.0054208104107377	2.0389911903735
LAIR1	1.36402051052632	2.84903052391304	4.52553255805085	4.31055394054103e-05	0.00544944766588397	2.02810444264961
FAM20A	1.39471747875634	2.94759161008696	4.52048204327109	4.3820033836574e-05	0.00550356712551376	2.01302668642731
FGFR2	-1.41220839807602	1.22587393132609	-4.51393911542768	4.47629279709159e-05	0.00558548327200727	1.99350202579511
APBB1IP	1.60477076952632	3.11169559554348	4.50775560922822	4.56722736072953e-05	0.00566218328798572	1.9750587996479
HCST	1.77765994152047	3.90912104347826	4.50248473228432	4.64616703617848e-05	0.00572312472866703	1.95934447653073
ZNF281	-0.798048859649123	2.39702954347826	-4.47211894647153	5.12764047271561e-05	0.00615829620773144	1.86893754626104
RAI1	-0.913275039222222	2.84144031058696	-4.46255287902199	5.28919229124854e-05	0.00625376212777983	1.84050113567018
SACS	-0.767667516374269	1.90119965	-4.44992049393589	5.51017784753369e-05	0.00639963007220801	1.80298261982662
CPVL	1.50638703324756	3.94621088321739	4.44602970222691	5.58004303650228e-05	0.00639963007220801	1.79143446427159
SULT1A1	0.837026044639376	0.924606432608696	4.44586337580304	5.58304891857469e-05	0.00639963007220801	1.79094087530704
RNF135	0.617684153996101	3.19943184782609	4.44520218228064	5.59501380168061e-05	0.00639963007220801	1.78897878770394
TMSB15A	-1.64283021048733	2.59373361173913	-4.44336022140542	5.62847813340169e-05	0.0063998127699081	1.78351332855705
IFITM2	1.07260256920078	6.15653565217391	4.44045818718925	5.68159922453039e-05	0.00642221239403388	1.77490406270142
FUCA1	1.28602480116959	4.88833006521739	4.43241617666836	5.83138174824128e-05	0.00655297261252657	1.751056890642
H2BC12	1.18859971345029	5.00668519565217	4.42769311086951	5.92114161229384e-05	0.00658969391957531	1.73705869327768
TRPM2	0.971136624366471	2.00592528043478	4.42353765938444	6.00123041176977e-05	0.00658969391957531	1.72474722817863
PHF11	0.800120832748538	2.26906753043478	4.42076171729019	6.05532077632933e-05	0.00661130932033775	1.71652519375333
LGALS3BP	1.50393805940741	6.81171279026087	4.4182163030868	6.10533796247227e-05	0.00662825843428628	1.7089875958541
RIPK3	0.845696538986355	1.3919356673913	4.40876854995434	6.29454195768634e-05	0.00679527630667981	1.68102422726066
CASTOR2	-0.655764564132554	1.14497589130435	-4.39571673901976	6.56537878387807e-05	0.00695090136059137	1.64242946149376
HIGD2A	0.704225286549709	6.3922797826087	4.39523015607072	6.57569298420552e-05	0.00695090136059137	1.64099142360034
ZNF518B	-0.77397665165692	1.30900499347826	-4.39516918702728	6.57698647360814e-05	0.00695090136059137	1.64081124097337
NR1H3	1.31141453442105	2.81459087426087	4.39486757005073	6.58338909048517e-05	0.00695090136059137	1.63991988177426
ST3GAL5	0.997544840740741	2.08276545	4.3842473309988	6.81275600471491e-05	0.00709270402405607	1.60854854917586
WBP1L	0.657522263157894	4.4429607173913	4.38362693557153	6.82639350585206e-05	0.00709270402405607	1.60671681465621
DNASE2	0.889114661352827	5.14029405573913	4.3808717882418	6.88727994953576e-05	0.00709270402405607	1.59858332223146
ZNF385A	1.32705400974659	4.19101884782609	4.37986820140567	6.90958994690061e-05	0.00709270402405607	1.59562109474858
LMO2	1.0388735497076	3.0402685	4.37975238780962	6.91216905300077e-05	0.00709270402405607	1.59527927079673
TTC7A	0.634479114666666	2.91121101526087	4.37777021128217	6.95645713214943e-05	0.00709270402405607	1.589429392805
TST	0.920456824756336	2.98278801521739	4.37689647248875	6.97606713440153e-05	0.00709270402405607	1.58685109134063
ARRDC1	0.749126693957115	2.89656895652174	4.37184487278004	7.09050730268983e-05	0.00713357006955434	1.5719481476147
MRPL17	0.651147557504873	4.74230367391304	4.36976445908157	7.13816882793469e-05	0.00714411730195797	1.56581248567132
JRK	-0.601006098245614	1.4336366826087	-4.36336138672234	7.28683307373048e-05	0.00724229452446153	1.54693503843274
TCN2	1.02126182846004	3.99334886956522	4.35751053417896	7.42531734609404e-05	0.00727984174094608	1.52969466897816
SLC49A3	0.735350330409357	1.79666411956522	4.35580904194702	7.46607025039726e-05	0.00728263989500679	1.52468260398102
RELB	0.949530940707603	3.44174800397826	4.35353156322648	7.52096076552788e-05	0.00729662400324257	1.51797501041067
GIMAP1	1.08049053021442	2.02638597391304	4.34900805859535	7.63115485814199e-05	0.00729662400324257	1.50465636199449
WDR6	-0.729618912280702	4.351329	-4.34145412380604	7.81869526710329e-05	0.00731673006686354	1.48242677249832
GMFG	1.40794543859649	4.43869765217391	4.33895279197318	7.88178145212715e-05	0.00731673006686354	1.47506910970044
USP1	-0.703438777777778	4.13394402173913	-4.33443977457249	7.99686386169725e-05	0.00737995383988924	1.46179813585185
TRIM21	0.836002497076024	3.53280706521739	4.33102808339702	8.08494941606726e-05	0.00737995383988924	1.45176919501056
ADAP2	1.23547092436647	3.12000482173913	4.33031387685409	8.10350884792168e-05	0.00737995383988924	1.44967010681196
SCMH1	-0.744924903208577	3.59313280443478	-4.32396736715922	8.27026673074695e-05	0.00749043852723406	1.43102318610231
GRN	0.716523405524366	7.51506591695652	4.32274429723971	8.30278625260644e-05	0.00749043852723406	1.42743083523966
ITGB1	-1.0448868460039	5.77122595652174	-4.31772733444706	8.43749018812973e-05	0.00753456023731548	1.41269927773103
SFT2D1	0.672189282651073	3.63537130434783	4.31751309539109	8.44328967182708e-05	0.00753456023731548	1.41207034249172
PYM1	0.690820454191033	3.57436141304348	4.31655318089866	8.46932249823139e-05	0.00753456023731548	1.40925249659575
ACE	0.965032644444445	2.01240340434783	4.31312021284045	8.56306689881677e-05	0.00754806851044326	1.39917692194259
MARCHF2	0.732813297773879	4.2849623496087	4.3093359888914	8.66757633137405e-05	0.0075707339447129	1.38807399300156
RNF181	0.666096818713451	5.77579760869565	4.29884415776323	8.96388135985054e-05	0.00775900649598594	1.35731053380076
PTPRJ	0.918069147758284	2.2297256	4.29717893388495	9.01180950683775e-05	0.00776551262257373	1.3524305346036
CD300C	0.996924882066277	1.85974287173913	4.29034258153475	9.2112050363842e-05	0.00783836952469578	1.33240402782259
IRF5	0.999487870175438	1.94336208695652	4.29008735792849	9.21873185148442e-05	0.00783836952469578	1.33165661161039
ITM2B	0.893020896686159	5.21639191304348	4.28500006969303	9.37001889981824e-05	0.00787491837971257	1.3167622149957
RASSF4	1.17249062240936	2.83102951786957	4.28262685157783	9.44141984341766e-05	0.00787491837971257	1.30981633692302
ETFB	0.756497539900585	3.27700523293478	4.28179335098423	9.4666223236553e-05	0.00787491837971257	1.3073772231044
RPS19BP1	0.624129031189084	4.3385755	4.27946981248086	9.53722578176604e-05	0.00789945390613863	1.30057871571452
MAST2	-0.691001012803119	3.95912484721739	-4.27305041382512	9.73496620278576e-05	0.00792553303304333	1.28180351129916
APOL3	1.63943043606238	3.59377140217391	4.27298909687592	9.73687412372232e-05	0.00792553303304333	1.28162422708435
CAND2	-1.03721009688109	1.25079805869565	-4.27137016614644	9.7873804059149e-05	0.00792553303304333	1.27689101115234
PLEKHA5	-0.709903647750487	1.45214507730435	-4.26957349771909	9.84373065891167e-05	0.00792553303304333	1.27163897265419
GPR161	-0.980201851072125	1.99129847826087	-4.26647602060534	9.94162270036081e-05	0.00792689717054495	1.26258643477839
CD33	0.900714745785575	1.42625015573913	4.26206029397013	0.000100828189883834	0.00798169540128988	1.2496857116722
FCGR1B	0.590559721189084	0.768015214565217	4.26173113442827	0.000100934220572098	0.00798169540128988	1.24872426950549
ULK2	-0.955826942925926	2.10906786219565	-4.25841851649232	0.000102007368213054	0.00803349830976252	1.23905007345369
CSF1	1.42761826510721	4.91911395652174	4.25254904535669	0.000103936200292893	0.00815199193807444	1.22191612138217
ASCL2	0.721471523196881	0.8137008	4.2500074780959	0.000104782398731688	0.00818495355295981	1.21449977090912
DEF6	1.39760898969396	2.9941876245	4.24244533234474	0.000107340065612928	0.00835079635958716	1.19244367054728
SPEG	-1.44377502423197	1.07458707676087	-4.23927988911562	0.000108428651013224	0.00835623231966309	1.18321583469183
SLC2A12	-0.693023769434698	0.488875565652174	-4.23739261551977	0.000109082788481839	0.00835623231966309	1.17771539984318
APRT	0.702137216374268	5.15355691304348	4.23381816614113	0.000110332261734119	0.00835623231966309	1.16730039323884
CYTH4	1.28364415605263	2.89063760493478	4.23243109158347	0.000110820868836735	0.00835623231966309	1.16325976867952
BUD31	0.666405608647173	4.61217219543478	4.23223870922317	0.000110888803159559	0.00835623231966309	1.16269939010344
MGAT4A	0.708915555378168	1.78832634706522	4.22843958106985	0.000112238697409641	0.00841091109424577	1.15163523682997
OAF	1.41295099220273	4.47273532608696	4.22766611389398	0.000112515477967843	0.00841091109424577	1.14938316606465
RILP	0.791896073099415	2.36863438043478	4.22651810650947	0.000112927511569286	0.00841091109424577	1.14604086759128
RNF217	-0.589885470955166	1.19596286521739	-4.22117132068938	0.000114865979880746	0.00846954919015681	1.13047908810364
PTPN6	1.44211208046199	3.14519802602174	4.22043593488284	0.000115135115171813	0.00846954919015681	1.12833937318594
IFI35	1.27294463677193	4.47248632626087	4.21950193300351	0.000115477825136401	0.00846954919015681	1.12562197154399
PPP1R12A	-0.792617797251462	2.77411809913043	-4.2171058321177	0.000116361567782253	0.00850191591826528	1.118651821651
SYK	1.18199199727096	2.83589139565217	4.21302125387478	0.000117883270013679	0.00858047316887446	1.10677365045616
NSD2	-0.65456383040156	2.56214495995652	-4.20968147938502	0.000119141881343505	0.0085809632386805	1.09706486609243
S100A9	1.92662631851852	5.1458750826087	4.20944983328724	0.000119229661986246	0.0085809632386805	1.09639158229316
NCF4	1.55392085265692	3.8508875958913	4.20319201431529	0.00012162499091687	0.00865438672583858	1.078208796969
RNF113A	0.601588571150097	3.5862482826087	4.19954385223635	0.000123042961880559	0.00869262336579715	1.06761372853567
PSMB10	1.21733306822612	3.96768447826087	4.19317439868191	0.000125557318100264	0.00882442855465111	1.04912441213484
APOE	2.0351593294347	7.69376030434783	4.1924983856223	0.000125827093254288	0.00882442855465111	1.04716274648311
APOBEC3D	1.09237451754386	1.69778776304348	4.19050297889316	0.000126626690864921	0.00884821269694659	1.0413731966225
CHML	-0.728481725536062	1.14963397391304	-4.1834882993681	0.000129477050134345	0.008965255011862	1.02102949095675
LRRC25	1.21446709844055	2.96621988913043	4.17050486788486	0.000134918391512148	0.00922630537828271	0.983412403753395
P2RY13	1.26818825658869	1.49260580326087	4.16244731020489	0.000138406509380801	0.00942545717030473	0.960091406287495
ORAI3	0.884819746588694	3.09318982608696	4.16049090344143	0.000139266584257954	0.00942545717030473	0.954431796122888
LST1	1.38414656822612	2.93244895	4.16041028835481	0.000139302135531148	0.00942545717030473	0.954198611680265
VAV1	1.40105323079922	2.44990865217391	4.15738040389525	0.000140644734884412	0.00948290956329423	0.945435832449665
PABPC4L	-0.734293039883041	0.798682823478261	-4.15438788370899	0.000141983127861043	0.00953967756985245	0.936783720943065
GUSB	0.703836588693958	4.67841573913043	4.14765267536275	0.000145040893792813	0.00959032648313694	0.917320077233814
SAMHD1	1.1037333342807	4.69799755586957	4.14593409711542	0.000145831321265335	0.00959032648313694	0.912355780514356
AMDHD2	0.62947146588694	2.57919543478261	4.14514393310357	0.000146196146388071	0.00959032648313694	0.910073596098258
LYL1	0.884084169263158	2.36969717065217	4.1428056537598	0.00014728095547722	0.00959032648313694	0.903321147265589
TRPV4	1.08287747679142	1.58359068582609	4.14187281091288	0.000147715914311939	0.00959032648313694	0.900627742572996
ABHD14B	0.836877617933723	3.80931156521739	4.13826517133472	0.000149409842467757	0.00959032648313694	0.890213769097942
FES	0.715656621832359	3.42296884782609	4.13807631956676	0.000149499034043943	0.00959032648313694	0.889668726019416
PLCG1	-0.697065419103314	3.80727269565217	-4.13784277648936	0.000149609404180949	0.00959032648313694	0.888994714268834
ZNF618	-0.73221357037037	2.05977946956522	-4.1366151912828	0.000150190852599326	0.00959032648313694	0.885452132229547
IPO9	-0.612260399610137	3.12432423913043	-4.13654711456123	0.000150223161502093	0.00959032648313694	0.88525568842382
CD59	0.822227088187135	5.78508950613043	4.12828758940678	0.000154193644791417	0.00977882864129328	0.861431902328631
PNKD	0.664182196881092	3.2873502826087	4.12445981899303	0.000156068128158535	0.00983280377276858	0.850397884608348
FMNL1	1.15844642066277	3.46453518695652	4.12017961243763	0.000158190404973219	0.00993394386263193	0.838064788875034
TEAD3	-0.963508982725146	3.61590721578261	-4.11897524928299	0.000158792609582808	0.00993927943238839	0.834595483658245
POLR2L	0.803209401559453	6.32011089130435	4.11772171934961	0.0001594217645834	0.00994296139381306	0.830985004447879
GPR65	0.834373135438597	1.17872141130435	4.11070350516233	0.000162989252675478	0.0100140730241368	0.810779413871259
IGFLR1	0.813769853606238	1.30047015434783	4.1104601725455	0.000163114324341945	0.0100140730241368	0.810079116798605
TMEM37	1.23663886491228	2.79591321521739	4.1071419607839	0.000164829201855562	0.0100584958180454	0.800531258534051
C1orf162	1.33110938382066	3.17806217608696	4.10536088060611	0.000165756889265118	0.0100584958180454	0.795407714545528
SLC39A11	0.61139265497076	2.43653069565217	4.10436615608402	0.000166277203679951	0.0100584958180454	0.792546652979357
ITGA8	-1.38672149117934	1.08052851002174	-4.10402670530291	0.000166455124382724	0.0100584958180454	0.791570380446839
VAMP5	1.1892051539961	6.15267282608696	4.10232900498107	0.000167347741180089	0.0100763955618326	0.786688251288213
WAS	1.47931001083236	3.37388927084783	4.10147201713019	0.000167800092620027	0.0100763955618326	0.784224112641939
NR2C2	-0.679959881481482	1.97249011304348	-4.09743598716571	0.000169946484689478	0.0101418995335186	0.772622080695555
RNF149	0.600461473684211	3.48715230434783	4.09398636166584	0.000171802140803468	0.0102208976398744	0.762709613432445
MYH10	-1.82016924639376	3.53030132173913	-4.09147768944554	0.000173163975063021	0.010270120200034	0.755503216046179
ARL11	0.69465337405458	1.12677195456522	4.08857725264939	0.000174751549257009	0.0103195232709931	0.747173803154783
KCNQ1	0.773569873791423	2.31649430002174	4.08799669867698	0.000175071013027881	0.0103195232709931	0.745506885607103
SLC50A1	0.617088366471735	3.98706830434783	4.08441056300996	0.000177056979178877	0.0103607863234044	0.735212440243768
GIMAP2	1.06952064712281	2.48273922217391	4.08428799765414	0.000177125239838382	0.0103607863234044	0.734860670025657
FAT3	-0.747180973424952	0.445754278413043	-4.0838156105095	0.000177388566840136	0.0103607863234044	0.733504932007191
NINJ1	0.941811563352826	5.30462391304348	4.0806289998554	0.000179174865607448	0.0104120639995976	0.724361214735334
MFNG	1.07003594464328	2.64692113978261	4.07970248111699	0.000179697507800178	0.0104120639995976	0.721703223476627
MARCHF1	0.737384993957115	1.32235738913043	4.07935830817584	0.000179892029968068	0.0104120639995976	0.720715928661761
TBXAS1	1.05080260707602	2.34950789265217	4.07634929824201	0.000181601414257278	0.0104246632757185	0.712085813313551
ZNF467	0.941935410136452	1.92109464782609	4.07613545540234	0.000181723494342364	0.0104246632757185	0.711472597326305
PPFIA2	-0.654352640475634	0.46999935226087	-4.0761114416783	0.000181737208439098	0.0104246632757185	0.711403736411263
UBE2F	0.612353483430799	2.77874823913043	4.07487055770301	0.000182447239144726	0.0104342444863246	0.707845659865307
CTSS	1.48503364912281	4.60545286956522	4.07297338342647	0.000183538006821952	0.0104654787510108	0.702406661448592
ZNF532	-0.759661963070176	2.46063340019565	-4.07064884462959	0.000184883117827361	0.0104799822777893	0.695743950609107
ZIC1	-1.13997642378168	1.92578350869565	-4.06558265692306	0.000187847942854879	0.0106167237349981	0.681228707721112
TNFAIP2	1.40791561013645	4.77451956521739	4.06383716519193	0.000188880085939116	0.0106437528780236	0.676229482047157
ARRB2	0.814151781676413	4.05067243478261	4.06087609423214	0.000190643627224146	0.0106718878995632	0.667750879472665
RNASE2	1.18005415177388	1.43215856565217	4.05803564390309	0.000192350341917026	0.0106913763780068	0.659620188365603
CYB561	1.05604107796296	3.28759693193478	4.05777600015685	0.000192507089237634	0.0106913763780068	0.658877090905773
IFT81	-0.628066733723197	1.62381166086957	-4.04840886070999	0.000198245695049085	0.0109108048881443	0.632082349828605
APOBEC3C	1.2160699454191	4.13078486956522	4.04787077588088	0.000198580336254983	0.0109108048881443	0.630543979576355
GBGT1	0.728358027095517	1.90280461521739	4.04763157650159	0.000198729273045925	0.0109108048881443	0.629860143687178
LAP3	0.994676206068226	5.11889433606522	4.0451625902058	0.000200272926743443	0.0109330811372216	0.622802710633195
STON1	-0.706752206042885	1.15649994130435	-4.04354049154858	0.000201293416892857	0.0109406763705186	0.61816707875108
VGLL4	-0.903027229044834	2.68184448913043	-4.04179708045702	0.000202395851482134	0.010955601921354	0.613185671391394
HCK	1.43268540481677	3.48488988032609	4.04007519559472	0.00020349042248695	0.0109839099958125	0.60826669788292
PELI2	-0.813543575243665	1.62731887173913	-4.03478296943779	0.000206890662558298	0.0111351897715588	0.59315397571343
LHPP	0.696873961204678	2.26832021004348	4.03036927195248	0.000209768540814577	0.0111969785563692	0.580556706199158
ACAN	-1.69227554124756	1.24081175869565	-4.02611064607959	0.000212582090129789	0.0112202012948546	0.568407811931311
CARD16	1.10217384756335	2.5148666173913	4.02574414677436	0.000212825928623655	0.0112202012948546	0.567362538294767
CORO1A	1.65449535094932	3.87250499984783	4.02473925960687	0.000213495890109959	0.0112202012948546	0.564496768126431
GSTK1	0.760527838206628	4.59888519565217	4.02307211590218	0.000214611893780206	0.0112202012948546	0.559743052799212
SLC25A20	0.758105230019493	2.9402962826087	4.02095800185047	0.000216035241741257	0.0112202012948546	0.553716097317117
SIL1	0.663840019493177	4.09463191304348	4.02094711711993	0.000216042593624906	0.0112202012948546	0.553685070565381
RPLP2	0.707937840155946	8.51530752173913	4.01309826281241	0.000221407596454755	0.0114678392816026	0.531321762625612
FAT1	-1.21089315149318	2.8717912983913	-4.00786683960505	0.000225054980933382	0.0115892537462491	0.516426974604335
CASP10	0.74603817231384	1.51900868602174	4.00449991969433	0.000227433155794119	0.0115892537462491	0.506845349382386
ALDH16A1	0.865194754385965	3.4925202826087	4.00331956389085	0.000228272635494119	0.0115892537462491	0.503487130235449
CD14	1.90297370175439	7.08956045652174	4.00331691553189	0.000228274522403572	0.0115892537462491	0.503479595912773
COL7A1	-1.56849960405458	2.23713846173913	-4.00315807207037	0.000228387723242712	0.0115892537462491	0.503027705853598
ADAP1	0.820345858331384	1.01360050426087	4.00304189424513	0.00022847055258443	0.0115892537462491	0.502697199352196
CTSC	1.42211981004288	4.01819149630435	4.00289326652853	0.000228576559628872	0.0115892537462491	0.502274384594886
RAB15	-0.783618058869396	2.14781174347826	-3.99963881696952	0.000230909745814458	0.0116767412515016	0.493017920196544
ARSA	0.82586247562768	3.87997633976087	3.98970067205792	0.000238178369382138	0.011892878504292	0.464772297847524
P2RX4	0.589062893762183	2.04217122826087	3.98942604600798	0.000238382342505669	0.011892878504292	0.463992220569914
DCHS1	-1.10967054561404	2.81703121521739	-3.9887336865277	0.000238897330487963	0.011892878504292	0.462025675891405
PAWR	-1.16762341335283	1.25602424891304	-3.98691879844268	0.000240252394726469	0.011900592725662	0.456871485303203
GPR34	1.08806082475633	3.17298897608696	3.98604133665033	0.000240910208694969	0.011900592725662	0.454379917614379
LAMTOR2	0.619446805068226	5.0901905	3.98380779697158	0.000242592528623084	0.011923661497939	0.448038861082367
CDA	1.33391205224172	2.23120355217391	3.98248728356437	0.000243592497672538	0.0119410036614171	0.44429065678804
ST6GAL2	-1.34167469922612	1.2286391505	-3.97693526689224	0.000247840668370089	0.0120875793994914	0.428537716889468
INPP5D	1.11815369532164	2.40790681956522	3.97449326310127	0.000249731831062509	0.0121188898638055	0.421612083774852
SERPINB1	0.735228920933723	4.11893189658696	3.97447762906318	0.000249743983454775	0.0121188898638055	0.421567751153041
MEIS2	-0.810128985185185	1.31650730869565	-3.97094102428153	0.00025250776883537	0.0122221392592959	0.411541221543331
TXN2	0.676718497323587	5.36732319054348	3.96841309829663	0.0002545014223631	0.0122584870643764	0.404376855502054
CPEB2	-0.638078537426901	1.9212601673913	-3.96837122709679	0.000254534572163103	0.0122584870643764	0.404258206287306
FCER1G	1.65173410136452	5.90287626086957	3.96487516923344	0.000257317232208704	0.0123453783808003	0.394353538566912
ARSJ	-0.850315998830409	1.7150215	-3.96383343468289	0.000258152074086711	0.0123453783808003	0.391402973759637
MVP	0.825319761586745	5.63293271947826	3.96369135645182	0.000258266138066285	0.0123453783808003	0.391000584791977
TRIM47	0.83991361208577	4.22653245652174	3.96024977113513	0.000261044085784819	0.0123898063811276	0.381255458601432
MAX	0.615655454191033	4.17527782608696	3.95804076120841	0.000262842355883634	0.0123898063811276	0.375002506207374
ZCCHC14	-0.808807846003899	2.82369206521739	-3.95776930289679	0.000263064165461078	0.0123898063811276	0.374234210496923
C1QA	1.99376774269006	8.28186534782609	3.95283100913943	0.000267131041643435	0.0125119103901199	0.360261799651689
LSM11	-0.627470922027291	1.58816788695652	-3.95147162001559	0.000268261192793995	0.0125119103901199	0.356416946128407
IL1R2	0.817767053021443	0.877405626086956	3.94580062614061	0.00027302600142841	0.0126420907071044	0.340383833186802
GPBAR1	0.706631433196881	0.841318912391304	3.93995456436426	0.000278023618297383	0.0128241688685501	0.323866851984219
OSTF1	0.707484621832359	5.30279123913043	3.93928536824325	0.000278601309081859	0.0128241688685501	0.32197688002064
SPI1	1.45352713294737	4.59217131326087	3.93084930221632	0.000285984200584671	0.013084458091512	0.298164100869895
FOXN3	-0.747492753074074	2.97982358463043	-3.92861739107188	0.000287968926713095	0.0131439688734414	0.291867957157274
C1orf54	0.953872243664717	3.80516058695652	3.9244984073535	0.000291666777904424	0.0132451641135812	0.280252799696537
GIMAP4	1.2458215380117	4.36028976086957	3.92168218833764	0.000294221458555902	0.0132908934806965	0.272314574942927
PRKAB2	-0.810171575048733	2.88559782608696	-3.92121630127704	0.000294646160635757	0.0132908934806965	0.271001609796881
HSCB	0.759996284508772	3.46156980084783	3.91927979712038	0.000296417839502367	0.0133083299156016	0.26554492182999
CD68	0.772016308440545	1.2777598123913	3.9166131314236	0.000298874405644669	0.0133873440066852	0.258032835224964
CLTB	0.829235319688109	5.3185395	3.913924774843	0.000301370881098571	0.0134483749100099	0.250462055859114
IL15RA	1.25553997758285	2.58335224130435	3.91289072287105	0.000302336488401554	0.0134483749100099	0.247550669738828
MS4A6A	1.39891126751852	4.00723214280435	3.90923038356889	0.000305778647049822	0.0135700750154951	0.23724782479046
MPP1	0.697577029239766	3.18133491304348	3.90681142278629	0.000308074187373817	0.0136392250260452	0.230441590766774
ZNHIT1	0.678968455218324	4.1701243161087	3.90472252416515	0.000310069906991012	0.0136392250260452	0.224565639240682
EFHD2	0.814385465886939	5.71045791304348	3.9044521159747	0.000310329165225753	0.0136392250260452	0.223805104128324
VCL	-0.852354129249513	4.31088219384783	-3.90357149729846	0.000311174926245296	0.0136392250260452	0.221328495762616
BLVRB	0.946957649233918	5.63108832723913	3.9031344153952	0.000311595534264876	0.0136392250260452	0.220099365445531
AP1B1	0.616724670231969	4.65932039015217	3.90125453998083	0.000313410830808812	0.013680387690781	0.214813650343824
SLC46A3	0.751641382651072	2.2951445326087	3.89748431248295	0.000317082407867642	0.0137540757326966	0.204216363592593
SAT1	0.88530564717349	6.85484823913044	3.89659007439456	0.000317959329495046	0.0137610506206685	0.201703561481581
RASGRP4	0.641981458460039	1.21319388282609	3.89197593855109	0.000322521503110991	0.013927130795013	0.188742185159401
ARHGAP4	1.14512190469201	3.53079755393478	3.88961025336079	0.000324885019554993	0.0139977366272842	0.182099641772542
ABI3	1.1691508971423	2.95321437186957	3.88816187163206	0.000326340326804022	0.0140065448787857	0.178033709586544
CHSY3	-0.98176870760234	1.9471889173913	-3.88795643251757	0.000326547257790174	0.0140065448787857	0.177457053776795
TLR8	0.810025690407408	1.14574156176087	3.88159142883727	0.000333021684642243	0.0141892343505218	0.159597983594744
SOX4	-1.19295517641326	3.96872333695652	-3.8793846868313	0.000335295189223093	0.0142544963630773	0.153409487696536
PLCB2	0.98776987251462	2.11778867391304	3.87749768397866	0.00033725117076208	0.0142744900822999	0.14811897691744
CRYL1	0.754763196881091	3.57288839130435	3.87415152672176	0.000340746787974306	0.0143755901983253	0.138740496840497
ANKRD50	-0.804631869980507	2.24330055	-3.87378102230406	0.000341135987220876	0.0143755901983253	0.137702297621335
FCGR1A	1.12646697894737	2.14592696086957	3.87151010960975	0.00034353088564357	0.014444834788899	0.13133994946608
CMKLR1	1.2595793920078	3.22097412826087	3.86670342569845	0.000348653694553845	0.014533035563008	0.117879057895435
CD4	1.50986605005458	4.58963313334783	3.86565257142133	0.000349783451366118	0.0145376558953737	0.114937250348843
SERPING1	1.54041082261209	6.50591565217391	3.86519394918913	0.000350277616546526	0.0145376558953737	0.113653482550705
MEX3B	-0.913121611306043	1.98550057826087	-3.86129102468287	0.000354510392573904	0.0146107857842644	0.102731419338535
UCP2	1.20317474269006	4.64305663043478	3.86076830767218	0.000355081024211671	0.0146107857842644	0.101269031825837
SURF1	0.654853109161793	4.32730993478261	3.86004055229329	0.000355876966530873	0.0146122474120882	0.0992331728863274
HACD1	-0.98737638877193	0.892677491304348	-3.8560080558401	0.000360318610193227	0.0147253181600611	0.0879557911606179
TLR7	0.792629310350877	1.42819446934783	3.85355522301603	0.000363046448756443	0.0147490498082533	0.0810988947551943
CSF3R	0.928609646588694	1.40975009347826	3.8516551474155	0.000365173253076906	0.014779431198296	0.0757886679410227
RAB20	1.16685952826511	3.85603465217391	3.85151328425496	0.000365332525977863	0.014779431198296	0.0753922469263912
HCLS1	1.29933326120858	4.1776985	3.84923355079049	0.000367901251837886	0.0148398593310183	0.0690227425246146
ABCA7	0.864934480608187	1.70686782721739	3.84682110128575	0.000370638506794264	0.0148695485805026	0.0622844044214927
H4C9	0.793227497076023	2.450432	3.84680628423344	0.00037065537937452	0.0148695485805026	0.0622430244097192
GSTO1	0.997666832358675	5.97006736956522	3.84592810865611	0.000371656707304476	0.0148786568490892	0.0597906547420806
IGFBP6	2.1393225711501	5.7558082826087	3.8442243268033	0.00037360687570301	0.0148946674761598	0.0550334864683171
CSF1R	1.52420132358674	5.10250706521739	3.84144369300142	0.000376810857399715	0.0149912990389088	0.0472717927845281
LILRB1	1.0156147581306	1.69273887654348	3.82913842970226	0.000391310788049753	0.0154720742863458	0.0129561423557005
CXCL16	0.998482886939571	4.02971767391304	3.8268447870397	0.000394072402088496	0.015513066323306	0.00656575317400865
MMP16	-0.933205059493177	1.09508049	-3.82626832337113	0.000394769433393872	0.015513066323306	0.00495994143298262
IRS1	-0.947716990643275	2.3541497	-3.81902520690085	0.000403629469166675	0.015828865060218	-0.0152066647102123
ANTKMT	0.649223183538012	2.37250013732609	3.8174471953577	0.000405585044107021	0.0158667277187373	-0.0195977719749472
ADGRL2	-1.09723551013645	3.17993314565217	-3.81691522104686	0.00040624635916001	0.0158667277187373	-0.0210778893938359
MILR1	1.02242904288499	2.5643829	3.81588448634442	0.00040753066155481	0.0158846028244163	-0.0239454272024133
LILRB2	1.06921780101365	2.29329739304348	3.81130328387051	0.00041328641592748	0.0160490993728193	-0.0366859190586215
GLA	0.691383455563353	3.87245527473913	3.80929842364808	0.000415829886524815	0.0160490993728193	-0.0422591614230718
OXCT1	-0.853291245660819	3.62636094452174	-3.80922218108173	0.000415926909224814	0.0160490993728193	-0.0424710772836754
FZD6	-1.00597136452242	2.47600385217391	-3.80189037955272	0.000425359719503624	0.0163801851101836	-0.0628401011580113
ZNF711	-0.989292086465887	0.991753776891304	-3.80007531228011	0.000427726580890496	0.0164383879567836	-0.0678797093752523
SIGLEC9	0.946644218323587	1.83482406086957	3.79800542359043	0.000430441231248167	0.0164768101586948	-0.0736254003443602
PREB	0.585997918128655	4.44516182608696	3.79371499513428	0.000436121113675424	0.016630261615881	-0.0855300747429304
GIMAP8	1.03612926101364	2.68671045869565	3.79302122525467	0.000437046321608031	0.016630261615881	-0.0874544610167698
COL24A1	-0.819066993021442	0.767573795652174	-3.79023674429767	0.000440778765633915	0.0167342696097464	-0.0951763430279779
NANS	0.621776884183236	3.80529706186957	3.78715136813748	0.000444950431587814	0.0167342696097464	-0.103729403886623
MTSS2	-0.950266760233918	2.48851904347826	-3.78647087019599	0.000445875626571095	0.0167342696097464	-0.10561537023646
ODF3B	1.05086347095517	2.77233217826087	3.78280774514431	0.00045088790216546	0.0168027227585098	-0.11576466902162
NPL	1.05679653664717	2.69403654565217	3.78087901598985	0.000453548774167873	0.0168027227585098	-0.121106586504226
TYROBP	1.51864587167836	6.82244430980435	3.77988815160227	0.000454921647509207	0.0168027227585098	-0.123850417402515
C1QB	1.91422700389864	7.86290176086957	3.77875821081399	0.000456492103270925	0.0168027227585098	-0.126978934999923
TBL1X	-0.765249522467837	2.9276483376087	-3.77874548515261	0.00045650981983437	0.0168027227585098	-0.127014166474796
PEX11G	0.604075026966862	1.70967792343478	3.7781654324281	0.000457318068416977	0.0168027227585098	-0.128620002104647
LY86	1.22688024502924	3.22104557173913	3.77525298908384	0.000461397172294851	0.0169202443946906	-0.13668105542655
CMTM7	0.840853354775829	2.84473941304348	3.7726224380533	0.00046511158105499	0.0169268664925431	-0.143959242221738
SECTM1	1.3798769122807	3.50846617391304	3.77216706723497	0.000465757495661974	0.0169268664925431	-0.145218903171915
RAB8B	0.628085101364522	3.60179780434783	3.77208390350448	0.000465875551435669	0.0169268664925431	-0.145448945135085
CDH24	-0.719467670955166	2.32171954782609	-3.767280891421	0.000472742841521833	0.0170769214388652	-0.158730447118987
PPP1R3C	-1.25908657329435	2.58137287173913	-3.76610000936776	0.000474446130784582	0.0170769214388652	-0.161994587529178
TPM1	-1.37145167446394	4.65372002173913	-3.76599930449792	0.000474591659491871	0.0170769214388652	-0.162272927812897
ABCA6	1.02786050255361	0.988411008043478	3.76540933020293	0.000475445096263159	0.0170769214388652	-0.163903495709565
RPL22L1	0.7683611208577	2.91019741304348	3.76191444589622	0.000480531077300132	0.0171953169113582	-0.173560032879775
MTCL1	-0.873534940740741	1.32291236956522	-3.76049496700952	0.00048261172549443	0.0172056900131743	-0.177480848186243
TRADD	0.69960916880117	3.38956657871739	3.75898392072597	0.000484836126429276	0.0172210924315434	-0.181653776407521
REX1BD	0.643735406021443	3.6424213148913	3.75795468176763	0.000486356912585188	0.0172220935406087	-0.184495659598355
JAML	0.952934622163743	1.47139667021739	3.75072041460901	0.000497176520769454	0.0173332624404024	-0.204459593039395
CALD1	-1.14201959844055	5.37622504347826	-3.75036273455587	0.000497717438880115	0.0173332624404024	-0.205446160464857
OLFML1	1.5276873785575	2.2616334173913	3.74755904329991	0.000501977125068354	0.0173332624404024	-0.213177782603345
STAT2	0.604593783625731	4.24041936956522	3.74705130627901	0.000502752281768859	0.0173332624404024	-0.214577638122944
UNC5C	-0.779933094937622	0.856080820195652	-3.74597125131603	0.000504405025494079	0.0173392611268233	-0.217555085818869
C1QL4	-1.06011173479532	0.646872837173913	-3.74116387735204	0.000511825139323967	0.0174383543922861	-0.230802619003492
AIF1	1.57559540155945	5.47697189130435	3.73882320920336	0.00051547585779318	0.0174430600421619	-0.237249634666667
FGD3	1.0538458005848	1.63761897608696	3.73874760253713	0.000515594197749166	0.0174430600421619	-0.237457847965792
SLC25A22	0.747877746588694	2.83791182608696	3.73737912558547	0.000517740671186167	0.0174583452512077	-0.241226132546735
ZC2HC1A	-0.674680336641326	1.7758806691087	-3.73728530974694	0.000517888137160313	0.0174583452512077	-0.241484441614615
AVPI1	0.954217668615985	3.46741665217391	3.73151637086718	0.000527034232962112	0.0176130257749564	-0.257362152424727
ARHGAP45	1.17369285575049	3.26669441304348	3.72829230981508	0.000532213183271722	0.0176682903570356	-0.266230271510273
GABRA3	-0.882625316286549	0.640946406195652	-3.72724288163493	0.000533909465791077	0.0176682903570356	-0.269115999493954
PRSS36	0.617061933918129	1.16914823695652	3.7268656534543	0.000534520482966566	0.0176682903570356	-0.270153205033544
PARD3	-0.775034986354776	2.62139473913043	-3.72397436455379	0.00053922605741645	0.0177630755236581	-0.278101169960317
SMARCD2	0.656038345491228	4.69495367323913	3.72170358803435	0.000542949668946176	0.0178347364760166	-0.284341199544015
CASP1	1.03524926803119	2.7127588673913	3.71578222659467	0.000552776234226251	0.0180648777498157	-0.300603863708262
BTK	0.953192789442495	1.77338644686957	3.71168471268801	0.000559676026160731	0.0181975203362176	-0.311849747586082
LAT2	0.919114326364522	2.19814883797826	3.70926447043578	0.000563790303458064	0.0182882256516905	-0.318489291780724
PPP2R3A	-0.775593085274854	1.59181218543478	-3.70639833414991	0.000568700204233439	0.0183975473477269	-0.326349224096467
CIB1	0.607979502923977	6.17037458695652	3.70261298697385	0.000575247835086371	0.0185049802850287	-0.336725204976073
KCNK6	0.835842633822612	1.89539782454348	3.69985642771234	0.000580061494218165	0.0185944428682539	-0.344277781042753
SH3BGRL3	1.11549600974659	7.6397805	3.69494025124209	0.000588742696526478	0.0187576487124854	-0.357740263801735
TMEM176B	1.48238211302534	6.16665701873913	3.69417015264952	0.000590113837157554	0.0187576487124854	-0.359848276285055
SASH3	1.4584337245614	3.12909952826087	3.69324557205348	0.000591764084846278	0.0187576487124854	-0.362378859555728
AOAH	1.28800729237817	2.50611376978261	3.69263364765899	0.000592858723671528	0.0187576487124854	-0.364053522339002
MS4A7	1.19087250350877	3.50036564565217	3.68698241299202	0.00060306033785602	0.0189044167247003	-0.379512618601041
PIK3R6	0.691185222222222	1.39864627391304	3.68483482149323	0.000606981245755785	0.018984648576985	-0.385384223490992
MRPL41	0.733320257309941	4.80278773913043	3.68449947945763	0.000607595694985731	0.018984648576985	-0.386300903996353
IL10RA	1.32282558794737	2.96756119102174	3.68363475281938	0.00060918289847953	0.0189960175805912	-0.388664495878019
LIPA	0.758803939247563	4.29951400465217	3.68322485332252	0.000609936659410116	0.0189960175805912	-0.389784790928092
ADGRE5	1.2233258460039	4.27790697826087	3.68202979279363	0.000612139366520853	0.0190337703350562	-0.39305064127082
ARHGAP28	-0.782580777896687	1.69377373415217	-3.67819372887243	0.000619261682985443	0.0192241235868308	-0.403530115853483
GPR162	0.776814600584795	1.56146290652174	3.67039309792696	0.000633991305556158	0.0195550191453726	-0.424822740523712
LILRB4	1.36979623079922	2.53655205217391	3.66914417030166	0.000636380649741332	0.0195972605215215	-0.428229648884925
SETMAR	-0.698401773879142	2.38654426086957	-3.66606786675575	0.000642302931151162	0.0197412908336799	-0.436618837699455
SOWAHD	0.766006509746589	1.04251225869565	3.66421665836169	0.000645892223954411	0.0197412908336799	-0.441665393117498
PPFIBP2	0.662613006822612	1.34504481521739	3.66371530081783	0.000646867612704515	0.0197412908336799	-0.443031910269312
SUGCT	-1.12572120871345	1.24365785804348	-3.66150567924317	0.000651183305589089	0.0198148603892232	-0.449053375039543
GNG4	-0.715467064436647	0.748115529913044	-3.66124407866413	0.000651696074416582	0.0198148603892232	-0.449766141041133
MGST1	1.47124078538012	2.32546245086957	3.6599845325412	0.000654170371023594	0.0198586695886088	-0.45319757423704
ACVRL1	1.30407009746589	3.73864086956522	3.65931309385918	0.000655493053066904	0.019867436132072	-0.455026551844679
EAF2	0.659792886549707	1.43538029565217	3.65711794664328	0.000659835271516359	0.0199656114829535	-0.461004847094316
ARRB1	0.767361583040936	2.44680978043478	3.65662699016689	0.000660810205201833	0.0199656114829535	-0.462341669990219
RTP4	1.02977862436647	2.10670588478261	3.65516831177412	0.000663714993592237	0.0199976348189801	-0.466312947720367
LCP2	1.06473691309162	2.5599773543913	3.65435752879211	0.000665334871557702	0.0199976348189801	-0.468519962535194
SNX10	0.998899091257309	1.99689172580435	3.65073115055678	0.000672626657738294	0.020132700708877	-0.478388130162172
NRROS	1.12966845536062	2.59994173043478	3.64961376517203	0.000674888876739594	0.0201689963536983	-0.481427751801919
POR	0.663507906432749	4.09527860869565	3.64849733452403	0.000677156457670648	0.0201794633421682	-0.484464292029438
TPD52L1	-1.04644399945614	1.27764061767391	-3.6484074218417	0.000677339397153337	0.0201794633421682	-0.484708821284115
PALLD	-1.16437592202729	4.03442669565217	-3.64751854179582	0.000679150498703987	0.02020209904504	-0.487126077318977
MPP2	-0.782013920762183	1.21157927706522	-3.64665105581849	0.000680922491876523	0.020216821650373	-0.489484857297112
BATF	1.46702071345029	2.6222930173913	3.63722712771902	0.000700460769002147	0.0205960220416457	-0.515090558280912
DST	-0.805442870175438	2.72271379130435	-3.63698591543957	0.000700967860909466	0.0205960220416457	-0.515745499875744
MS4A4A	1.33079655141326	4.08470715306522	3.63204572453736	0.00071143128048984	0.0207763882764328	-0.529154140035413
MDGA1	-0.764939542935672	1.29325377369565	-3.63031775653078	0.000715126407180388	0.0208093010182011	-0.533841924933828
NCF1	0.980937945633528	1.34100371934783	3.630000406577	0.000715807034400027	0.0208093010182011	-0.534702732756572
MRPL23	0.668209058479533	2.9703187173913	3.62770751745535	0.000720743145287761	0.0208717410774872	-0.540920991587615
GRIA3	-0.708550399027291	0.631014820152174	-3.62721843989078	0.000721800245183512	0.0208717410774872	-0.542247090740127
SOD2	1.02586921016569	4.55400844667391	3.62698767866282	0.000722299532500467	0.0208717410774872	-0.542872750820735
TRAPPC6A	0.806077754128655	3.71531447513043	3.62633883589814	0.000723705179781401	0.0208809590610802	-0.544631838083053
PLCB4	-0.766940208384016	0.849248754326087	-3.62460144084473	0.000727481992127047	0.0208958056213951	-0.549341300590802
SCML2	-0.716658088832358	1.39229953158696	-3.62372395756698	0.000729396677145146	0.0209195321612256	-0.551719395562258
TMEM25	-0.827665952241715	1.17435189782609	-3.62099893096337	0.000735373605128796	0.0210595219018703	-0.559102642856947
GPC2	-0.76748229005848	1.16529754347826	-3.61964145424427	0.000738368526848731	0.0211138238272697	-0.562779528203976
GPSM3	1.27166589668616	4.21574906521739	3.61553822237392	0.000747492548810165	0.0212797286191647	-0.573889192653752
ADA	0.943559808966862	3.09170547826087	3.61485150368721	0.000749030074751285	0.0212858072227587	-0.575747861167413
KCTD15	-1.13638134327485	2.43595838043478	-3.60853670258976	0.000763311481167385	0.021551251447943	-0.592830711361737
SLCO2B1	1.16452977933723	3.49673324347826	3.6068927499604	0.00076707202856561	0.021551251447943	-0.59727535155865
SLC9A3R1	0.954808133951267	3.82777444202174	3.60680971254127	0.000767262447522352	0.021551251447943	-0.597499825577881
PIK3R5	0.754889375048733	1.50153212608696	3.60623836834216	0.000768573866557976	0.021551251447943	-0.599044258979266
MT1F	1.15383893352826	1.97152092391304	3.60593574882905	0.000769269346270124	0.021551251447943	-0.59986223468055
SAMSN1	0.973007974074074	2.31952437608696	3.60589322813862	0.000769367115595802	0.021551251447943	-0.599977164511101
NPDC1	1.13356372566667	3.86089077458696	3.60258769733126	0.000777004212755989	0.0217019083609289	-0.608909534959124
APOL2	0.887896738791423	4.52328141304348	3.60007996943973	0.000782846498208073	0.0218017076950237	-0.615683141912879
ASPM	-0.712141764341131	2.04030550954348	-3.59896604464428	0.000785455109745127	0.0218316761868248	-0.618691153034769
CYBB	1.51208059181287	4.3272776173913	3.59865081448844	0.000786194833538863	0.0218316761868248	-0.619542301856012
PTK7	-1.68361195360624	3.36558885217391	-3.59775696484802	0.000788295987917803	0.0218584353590599	-0.621955558056321
FBP1	1.1985986920078	2.44703000869565	3.59506682592612	0.00079465217241692	0.0220029339267486	-0.62921659431499
PFN2	-0.971996906272903	4.94245113617391	-3.5942543817338	0.000796581431730597	0.0220150395067932	-0.631408918986533
SIGLEC1	1.35873145023002	2.86352044847826	3.59177629651304	0.000802493752435904	0.0220927219868314	-0.638094231059111
DTNA	-0.872916769980507	0.881583082608696	-3.59069833476314	0.000805078705434906	0.0220994853264104	-0.641001560551729
C1QC	1.73478517738791	8.081339	3.59023609789709	0.000806189592725526	0.0220994853264104	-0.642248099429134
STEAP4	1.38608116688109	2.00547999108696	3.58946289796472	0.000808051097832811	0.0221189599657483	-0.644333037720422
LPAR6	0.834531133723197	3.00734996521739	3.58475616672092	0.00081947188034602	0.0222975514122162	-0.65701959590206
OXLD1	0.60985830994152	3.73788489130435	3.58458902031681	0.000819880288191271	0.0222975514122162	-0.657469960069956
HSD11B1	1.46963105536062	1.86493513565217	3.58348356826697	0.000822586279657767	0.0222975514122162	-0.660448239850957
CCR1	1.11552808440546	2.91476323695652	3.58224887299054	0.000825618757079042	0.0223137693896356	-0.663774142641103
PREX1	0.938694953216375	3.4428972826087	3.57892170258295	0.000833843880546025	0.022504415742377	-0.67273349932436
RPS6KA1	0.947423567251462	2.64960665217391	3.57708121020419	0.000838427440934446	0.0225963838779752	-0.677687635345135
TPP1	0.80706678362573	5.5070872173913	3.57570714026287	0.000841865149955503	0.0225974995522701	-0.681385390598634
MKX	-1.07966840508382	0.742150561478261	-3.575654643208	0.000841996756839374	0.0225974995522701	-0.681526650148736
BTBD3	-0.762864592592593	2.55442965217391	-3.57106632698742	0.000853575832587027	0.0227929167861171	-0.693868633041209
SMARCC1	-0.630019417153997	3.66594415217391	-3.57089045128298	0.00085402269390114	0.0227929167861171	-0.694341546816023
TNFSF13	0.669810257309942	2.29253813043478	3.5684035066271	0.000860365505665136	0.0228985921840184	-0.701027374803415
CBR1	0.610662337231968	4.75755697826087	3.56648218824943	0.000865296585963186	0.0229715431887153	-0.706190874754371
C1QL1	-1.6522655962963	2.7121797326087	-3.56640418215537	0.000865497359941187	0.0229715431887153	-0.706400482771324
HK3	1.1288814619883	2.19673725217391	3.56390693220701	0.000871948468983685	0.0230790107162403	-0.713109469667437
CNN3	-0.842023389863548	6.58806219565217	-3.56304450517493	0.000874187041701407	0.0231064349289329	-0.715425835019167
IGFBPL1	-1.19711727091618	0.604351697391304	-3.56159035768424	0.000877973990867014	0.0231202477729513	-0.719330799356897
FERMT3	1.33297392202729	4.232377	3.56053756695611	0.000880725508420086	0.0231202477729513	-0.722157424808453
GPR132	0.803174617153996	1.21987852173913	3.55907051694082	0.00088457348414374	0.0231227502176967	-0.726095538391418
SHOX2	-0.86458960288499	2.39320138869565	-3.55627499167854	0.000891950568787152	0.0232560680187434	-0.733597353371619
TGFB2	-1.10161084523392	1.85810673676087	-3.5471500270256	0.000916442439815683	0.0237977809777002	-0.758062080501614
SRF	-0.621731994152047	4.29723645652174	-3.54517646492791	0.000921823600177169	0.0238725542255823	-0.763348872243339
C1R	1.25073045614035	6.58993960869565	3.54513752356298	0.000921930082223437	0.0238725542255823	-0.763453172584315
FAM78A	0.855503561988304	2.02387131086957	3.54427513510174	0.00092429123354669	0.0238725542255823	-0.765762829846654
ALDH1B1	-1.39009389668616	3.96040884782609	-3.54337719314016	0.000926755876884874	0.0239029458844453	-0.768167382753674
ACTG2	-2.34623534892788	3.13364541304348	-3.53700575551187	0.000944425501974705	0.0242621396336176	-0.785219620670954
MPDZ	-0.740757934140351	1.592732997	-3.53559744594162	0.000948374372443789	0.0243146446238276	-0.788986506233635
RB1	0.663296608187135	2.7874392173913	3.53537484943311	0.00094899997230801	0.0243146446238276	-0.789581823006618
AJUBA	-0.88407798128655	1.6837867	-3.53480959761423	0.000950590367918506	0.0243229620638109	-0.791093452606919
GYG2	-1.15083051673879	1.05169616515217	-3.53075888799576	0.00096206230339937	0.0244903222527733	-0.801922243765159
HSD3B7	1.25120244550097	3.86501431208696	3.52951314237263	0.000965616901496511	0.024526764163126	-0.805251143062138
SEC23A	-0.674995599415205	3.75453260430435	-3.52930445450035	0.00096621359655945	0.024526764163126	-0.805808739096681
CCND1	1.49298262799805	4.48248914197826	3.52635715252414	0.000974678485256042	0.0246551794397823	-0.813681753825452
SQOR	0.967021133333333	3.17908256086957	3.52569664891668	0.000976585210164075	0.0246551794397823	-0.815445638942858
SLMAP	-0.899850468810916	2.06598179347826	-3.52569272404488	0.000976596551038701	0.0246551794397823	-0.815456119834148
DHRS3	1.0602314502924	4.41770686956522	3.52497365755297	0.000978676412675009	0.0246551794397823	-0.817376191562241
GNGT2	0.740818503118908	1.22778014130435	3.52487201530511	0.000978970748988027	0.0246551794397823	-0.817647582304254
SDF2L1	0.737963360623782	4.59734256521739	3.5244116438734	0.000980304956161083	0.0246564660177898	-0.818876747357823
SCAMP5	0.713953104288499	2.17134014130435	3.52348128371826	0.000983006552607294	0.0246920966207866	-0.821360487095086
CEBPA	1.13139555165692	2.28968726086957	3.52218434993502	0.00098678449558851	0.0247546355969045	-0.824822253044089
SIGLEC7	0.80333331165692	1.53521128956522	3.51373474095636	0.00101174007108539	0.0253145796952823	-0.847358791044853
PTGS1	0.835081888011696	2.24407655856522	3.51262436239514	0.00101506404213616	0.0253595787498968	-0.850318151199203
STAB1	1.13416366569006	4.78844118171739	3.51158353519985	0.00101818928549802	0.0253595787498968	-0.853091677908361
EHD4	0.586998552157894	3.58007955128261	3.51134101251842	0.00101891881731962	0.0253595787498968	-0.853737871266856
ACP2	0.62601855165692	4.33745093478261	3.51035906824953	0.00102187771176264	0.0253595787498968	-0.856353977383352
LPAR5	0.815385216374269	1.62032516521739	3.51006132755987	0.00102277651598512	0.0253595787498968	-0.857147141763371
CLEC12A	0.661156431306043	0.709327496086957	3.50829673255445	0.00102811891516173	0.0254591921053452	-0.861847163886187
TLE4	-0.592654618465887	2.0991581535	-3.50576541323737	0.00103582920785333	0.0256171094698964	-0.868587095722814
STXBP2	0.841320448986355	2.02167729182609	3.50467695045364	0.00103916158389975	0.025666489712362	-0.871484430936752
FRMD7	-0.656615898894737	0.41098988876087	-3.49819088641615	0.00105923238114001	0.0259951589220771	-0.888739138474909
DRAM1	0.954707255360625	3.66613691304348	3.49697715213261	0.00106302913716866	0.0260478070991352	-0.891966044933815
HEXD	0.674678245614035	2.5073902173913	3.49380923628797	0.00107300024643325	0.0261659552480473	-0.900385539838212
ALDH1A3	2.1369175880117	2.75064256891304	3.49247145288651	0.00107723773942004	0.0262027853173362	-0.903939752362984
CXCL1	1.37570319988304	1.78240584304348	3.49086835988319	0.00108233667239347	0.0262603301726173	-0.908197845238839
RNPEPL1	0.644438052631579	3.47373006521739	3.48988056887361	0.00108548999549079	0.0263030139073234	-0.910821050443419
SLA	0.982610923508771	2.24400235304348	3.488605041005	0.00108957484494584	0.0263030139073234	-0.914207769313371
ELANE	1.120297881423	0.96956541673913	3.48808085595978	0.00109125778934969	0.0263030139073234	-0.915599360790849
FADS3	0.651996713450292	2.78374456521739	3.48729915047129	0.00109377214005235	0.0263030139073234	-0.917674394887707
THEMIS2	1.05980793391813	3.44964838913043	3.48665236586551	0.00109585670109374	0.0263030139073234	-0.919391087119228
SH3TC1	0.740264972124756	2.00984288478261	3.48658590901949	0.00109607110371931	0.0263030139073234	-0.919567466521033
AFAP1	-0.59766090448343	3.30979608695652	-3.48647928344829	0.00109641518212771	0.0263030139073234	-0.919850451597021
FKBP2	0.615303779727095	5.43692493478261	3.48492155799629	0.00110145370675468	0.0263809072629666	-0.923984119451455
CD1D	0.614858428323587	1.3419133276087	3.48440447682279	0.00110313110964988	0.0263809072629666	-0.925356048558615
TNFSF12	0.782631653021442	4.25795717391304	3.48389046841884	0.00110480096244719	0.0263809072629666	-0.926719712962954
ROR1	-0.817923651072125	2.14769632608696	-3.48036899527923	0.00111630622261896	0.0264592020000623	-0.936059177243107
C3	2.50101042495127	4.77342959565217	3.48036772580401	0.00111631039077088	0.0264592020000623	-0.936062543131776
DES	-3.34232401124756	3.08761041804348	-3.48014401967983	0.00111704513199527	0.0264592020000623	-0.936655667257502
DLG5	-0.637515222612086	2.00835080869565	-3.47902001467287	0.00112074381302907	0.0264592020000623	-0.939635481645608
FLVCR2	0.830040783625731	1.52196985652174	3.47899511022734	0.00112082589654718	0.0264592020000623	-0.939701498978969
FHOD3	-0.993614771130604	1.61596824630435	-3.47602555200231	0.00113065463686054	0.0264839034066573	-0.947571394247186
ABCA1	0.754287337231969	2.64819260869565	3.4758913785979	0.00113110066592879	0.0264839034066573	-0.947926891032195
HLTF	-0.685816150052632	2.75779078706522	-3.47536414803826	0.00113285495206466	0.0264839034066573	-0.949323731501787
H2AW	1.19754732846004	2.27349619347826	3.47535121039599	0.00113289803290343	0.0264839034066573	-0.949358006905751
RNASE6	1.28026542631579	4.44480461521739	3.47150730091806	0.00114576731071874	0.0265981939591074	-0.959538441276851
NXN	-1.36903655497076	3.05983857608696	-3.47141084268441	0.00114609203778835	0.0265981939591074	-0.959793826129494
PKD2	-0.674895471734892	3.40550054347826	-3.46734512394817	0.001159859475466	0.026810844461084	-0.970554708042971
RAC2	1.50170590253411	3.90297365217391	3.46705852511465	0.00116083589673303	0.026810844461084	-0.971312993726547
AGPAT2	0.9807551208577	3.86479945652174	3.46260306050039	0.00117611661635088	0.0271005860392079	-0.983096795271439
SPR	0.878063812865497	3.45172191304348	3.46257845421624	0.00117620153812965	0.0271005860392079	-0.98316185038356
CRY1	-0.604126968128655	2.57964368578261	-3.46216737131642	0.00117762114281314	0.0271007998566436	-0.984248650109342
ZNF469	-0.924671582651072	1.35245706304348	-3.46159619371963	0.00117959632187762	0.027113783398565	-0.985758580072298
TSPYL4	-0.722263502923976	3.10777667391304	-3.45940008624917	0.00118722012924533	0.0272564181643708	-0.991562775819003
ZNF521	-0.909251729824562	2.63304203043478	-3.45810959116872	0.00119172200429467	0.0273271241462129	-0.994972523676728
AMOTL1	-0.737838914230019	3.02073284782609	-3.45678834726273	0.00119634802012885	0.027367885184281	-0.998462777527938
LYN	0.918578089473685	2.74636961086957	3.45395170125543	0.00120633780000242	0.0274656246028987	-1.00595365500921
PILRA	1.0147806594308	2.8900073686087	3.45190015460894	0.00121361224707588	0.0275659254607685	-1.0113691295364
APOBEC3G	1.08997990701754	2.11740954130435	3.45038604138672	0.00121900786441564	0.0276231782106261	-1.0153647802836
C1GALT1C1	0.604440389863548	3.73533591304348	3.4487055992305	0.00122502299491933	0.0277120883335546	-1.01979820934929
CTPS1	-0.709064744639377	3.21030708695652	-3.44822694893491	0.00122674149449091	0.0277120883335546	-1.02106078704038
ALDH3B1	0.764352602676413	2.4519503368913	3.44768222861602	0.00122870000313221	0.0277120883335546	-1.02249752350594
MIF4GD	0.615528463937621	3.37512013043478	3.44636982187783	0.00123343093850033	0.0277488253694477	-1.02595856010183
E2F7	-0.692033126725146	1.39811012195652	-3.44626687741002	0.00123380276447455	0.0277488253694477	-1.02623001056255
SELENOS	0.5909402417154	4.46170391304348	3.44602937879937	0.00123466099557024	0.0277488253694477	-1.02685624446011
CD86	1.0284902834308	2.82559574782609	3.44228509855615	0.00124826690556811	0.0278943068102318	-1.03672591229356
SSX2IP	-0.63356464385965	1.91792431086957	-3.43730544499273	0.00126658357129368	0.0281517045441286	-1.04984256757972
ZNF354C	-0.626808280311891	1.23139511304348	-3.43504015960777	0.00127500052592247	0.0282262789241086	-1.05580589486468
MFSD2A	1.00406574990253	1.57617267173913	3.43370233816534	0.00127999639126534	0.0282717363845456	-1.05932664497801
HLA-DMA	1.35929371539961	5.11322452173913	3.43263926236151	0.00128397956821803	0.0283271542857378	-1.06212379304779
SPNS2	0.743737376803119	1.59312771956522	3.43135051993951	0.00128882412950387	0.0284014271474155	-1.06551405463806
B3GALT4	0.763364847368421	2.38002912826087	3.42924375709641	0.00129678129117442	0.0285039869730376	-1.07105471004687
MAP3K11	0.589336142300195	3.16008058695652	3.4286875558657	0.00129888984290141	0.0285039869730376	-1.07251716328927
KLF6	-0.632314412274854	5.05055362297826	-3.4277365709508	0.00130250258758451	0.0285392129110877	-1.07501733369597
EPN2	-0.727497176401559	2.64464474486957	-3.42125099655574	0.00132739757657001	0.0289526354499084	-1.09205763379281
ICAM2	0.89232494642885	2.34978430586957	3.42013510342274	0.00133172641988843	0.0289854650284855	-1.09498770203998
TMEM229B	0.70386016920078	1.05785399565217	3.41794158718828	0.00134027489118774	0.0291223945372031	-1.10074576750846
TMC8	1.12099988986355	2.07540658043478	3.41769409795698	0.00134124267097339	0.0291223945372031	-1.10139530454904
ARMH4	-0.602359646549708	0.903661969130435	-3.41636084498065	0.00134646767838137	0.0291919535560665	-1.1048939752011
FAM171A2	-0.762716639181286	1.45258598913043	-3.41610194947674	0.00134748453394208	0.0291919535560665	-1.10557326869707
SELPLG	1.31252535833723	3.92751615476087	3.41251295360389	0.00136165651305451	0.0293845563144793	-1.11498710555193
LAPTM5	1.3645981754386	6.39537395652174	3.41230256885264	0.00136249165675484	0.0293845563144793	-1.115538764097
ARHGAP30	1.21384282300195	2.93699170869565	3.41117536324657	0.00136697453206489	0.029413612662834	-1.11849412642488
CCL28	-0.62803078865497	0.669682066956522	-3.41099681099606	0.00136768591888123	0.029413612662834	-1.11896221232688
PIK3AP1	1.00230540409357	2.3686488673913	3.41029981169098	0.00137046627631786	0.029424446889077	-1.1207893059752
JUN	-0.772904941520468	6.49698645652174	-3.40936308347022	0.00137421140351184	0.0294719267074593	-1.12324448272667
TANC1	-0.795069149512671	1.55571871956522	-3.40559008187979	0.00138939516665718	0.0297643450640851	-1.1331296720203
CD300A	1.04373455243665	2.83606771304348	3.40288207150954	0.00140039142440508	0.02989991290152	-1.14022075236823
GIMAP6	1.00134650194932	3.00130622826087	3.40034485057917	0.00141076933618894	0.0300880616694858	-1.14686168482878
VMO1	1.12461926452242	2.99534060652174	3.39949354844851	0.00141426776888099	0.0301064323337855	-1.14908925167586
GIMAP7	1.24965925984405	3.70611886304348	3.39864090098422	0.00141778001011306	0.0301064323337855	-1.15132001884527
VSIR	1.29016253382261	4.26233820180435	3.39720500774026	0.00142371354655506	0.0301965557512163	-1.15507599806193
TMEM205	0.626578690074075	4.89238369752174	3.39500011346597	0.00143287087517841	0.0303338901970059	-1.16084174390829
METTL27	0.806402043859649	1.65901732826087	3.39488613515143	0.00143334576909249	0.0303338901970059	-1.16113973616588
TMEM150B	0.950090983157895	1.66094153565217	3.39319206937827	0.00144042183237429	0.0304501055345482	-1.16556813479771
DENND1C	1.0011408539961	1.62051775869565	3.39112635096649	0.00144909528372898	0.0305326918554125	-1.17096634202377
LRATD1	-0.61178619631579	0.777634128478261	-3.38497328345283	0.00147522609052455	0.0309129197423542	-1.1870345631137
APOL1	1.59037085859064	5.55611258706522	3.38420325491237	0.00147852764275052	0.0309129197423542	-1.18904424703287
RGS19	0.682738803118909	3.6839907826087	3.38028404397915	0.00149544080425121	0.031099989712653	-1.1992688474548
KCNJ5	0.700906326510721	1.38919185	3.37721208375228	0.00150882624137246	0.031209477991618	-1.20727833225437
HEXB	0.675693465861599	4.92220494232609	3.37611547703386	0.00151363203206743	0.031241625271974	-1.21013648452187
TRIM45	-0.668935843859649	1.35231895434783	-3.37194267926204	0.00153205246275319	0.031520257092361	-1.22100739994683
SIRPB2	0.662900927992203	1.17085893347826	3.37119540671411	0.001535373663436	0.0315548024776323	-1.22295336414078
DPEP2	0.595628233196881	1.07461366021739	3.36989691237316	0.00154116102731458	0.0316016069252654	-1.22633416588936
ITGB2	1.34539546978558	4.47015243478261	3.36797107908848	0.00154978265259307	0.0317152539427354	-1.23134694042779
NUDT1	0.596710048269006	4.11847749926087	3.36729593280191	0.00155281601266428	0.0317178865959042	-1.23310389427139
PLAAT4	1.48178654385965	4.71490406521739	3.36677826180335	0.0015551456771555	0.031723651095775	-1.23445090726224
S100A8	1.34386520331384	2.16417677173913	3.36227203685427	0.00157556584018982	0.0317737682313254	-1.24617132490474
CD200R1	0.645294790175439	1.04279762869565	3.36222264544558	0.00157579106601026	0.0317737682313254	-1.246299738556
DACT3	-1.23855532046784	1.82021410869565	-3.36141999697248	0.00157945545355279	0.0318142725319397	-1.24838640606663
RARG	0.730782280701755	3.15966347826087	3.36020190078218	0.00158503199738512	0.0318277979916457	-1.25155257248131
STAT5A	0.693159304093567	3.31452884782609	3.36018796757802	0.00158509589290201	0.0318277979916457	-1.25158878485289
S100A16	1.27995501754386	6.17535726086957	3.35893615610581	0.00159084651215714	0.0319099233586759	-1.25484188491145
C14orf132	-1.11337413325536	2.64623598608696	-3.35494917723076	0.00160929454062453	0.0321146577005084	-1.26519821116741
PTAFR	0.998477813313841	2.30762639065217	3.35450695390984	0.00161135322395503	0.0321146577005084	-1.26634646235944
CLEC4A	0.673191804621832	2.20073884263043	3.35420676574149	0.0016127521170374	0.0321146577005084	-1.26712586324432
CTSD	0.830774547758284	7.91689506521739	3.35284943032922	0.00161909179840513	0.0321742171645843	-1.27064950783719
VSIG4	1.55058484249513	5.0336325173913	3.35150644428863	0.00162538777001988	0.0321940994695595	-1.27413508483985
UBE2L6	0.875228947368421	5.41786839130435	3.35031005765814	0.00163101607216403	0.0321940994695595	-1.27723949418953
IL20RB	1.26819691617934	1.91510710869565	3.35029311302368	0.00163109591968868	0.0321940994695595	-1.27728345785145
TMEM176A	1.38539082013255	4.53311109808696	3.34697112705147	0.00164682195512639	0.0323133496246018	-1.2859000068657
LIPC	0.776244648736842	0.907039624304348	3.34573363573637	0.00165271690299389	0.0323133496246018	-1.28910853142392
LY6E	1.35988820272905	6.05325756521739	3.34532240930911	0.00165468026803748	0.0323133496246018	-1.29017459187747
BVES	-0.877179570116959	2.02676482947826	-3.34002805279797	0.00168015650911538	0.0326931193048972	-1.30389281241767
ARL9	-0.618417300136452	0.83968841673913	-3.33629339223017	0.00169835126140107	0.0328780423672055	-1.31356206361437
NFAM1	0.834922258089668	2.20788884347826	3.3361618690442	0.00169899542415878	0.0328780423672055	-1.31390246938101
DDAH1	-0.79112740331384	2.71935508478261	-3.32980550341779	0.00173040522594325	0.0333515213858832	-1.33034452333917
PGM1	-0.713621073093567	4.80216735941304	-3.32898118086127	0.0017345187657616	0.0333638764793543	-1.33247545782524
AMPH	-1.16440562948148	1.76398809682609	-3.32807599969098	0.00173904650507806	0.033409280978527	-1.33481506127341
ICA1	0.595135161471735	1.1245439405	3.32722065411128	0.00174333527880135	0.0334330645882703	-1.33702551261951
NCKAP1L	0.995337617738791	2.58619295869565	3.32591321116733	0.00174991032330712	0.0334923075424996	-1.34040366503422
SNAP25	-0.939373371481481	0.93743267326087	-3.32554019374539	0.00175179051698032	0.0334949319147203	-1.34136731919424
PDLIM5	-0.841066745224172	3.01050444130435	-3.32480563141433	0.00175549868735444	0.0335182703166238	-1.34326480381458
SNX20	1.02050145962963	1.42451698717391	3.32305138039857	0.00176438456444409	0.0336353311412278	-1.3477953008307
CD53	1.31870927387914	4.65807927173913	3.32106058471522	0.00177452035388224	0.0337509654904436	-1.35293499124403
NEXN	-1.26430584483431	2.96993296521739	-3.32055364160296	0.00177711018424468	0.0337509654904436	-1.35424349047509
GMIP	0.787558369721247	2.91370770367391	3.32013877162427	0.0017792323085876	0.0337509654904436	-1.35531424715826
SYNGR2	0.988547546140351	4.07942819778261	3.3161094024831	0.0017999686995553	0.0340205769083701	-1.36570973098847
FBXO6	0.919651384015595	2.92280295652174	3.31600152844837	0.0018005269939536	0.0340205769083701	-1.36598793608905
PSMG3	0.678366419103314	4.73995180434783	3.3149343879589	0.00180605876739405	0.0340915768902202	-1.36873978395695
SGCB	-0.729268027290448	4.2147802173913	-3.31406040438134	0.00181060127987938	0.0341103080334923	-1.3709931469327
PLTP	1.63421499753996	7.30259486078261	3.31264390091003	0.0018179865691048	0.0341156542108572	-1.37464452694731
MGARP	-0.857085743040936	0.670965778695652	-3.31183717651115	0.0018222053951712	0.0341281665434792	-1.37672364252293
TRIM8	0.62065373294347	5.4747312826087	3.31120717549957	0.00182550649317565	0.0341567018236255	-1.37834709323631
BIN2	0.976945217992203	1.9356541476087	3.30997940217886	0.00183195613265276	0.0342107570894611	-1.38151042066571
WARS1	1.13905617738791	5.18595197826087	3.30785777695601	0.00184315228761482	0.0343864217075791	-1.38697510240673
MAN1C1	0.884225495516569	2.48371717391304	3.3073471306891	0.00184585672885597	0.0344034751713835	-1.3882900677496
DHX58	0.757867337573099	2.54764053271739	3.30673159974693	0.00184912165687214	0.0344282804216273	-1.38987496218715
CA9	-1.86536577479727	1.89812983136957	-3.3056439380066	0.00185490428492023	0.034469787016401	-1.39267509217068
CNN1	-1.97214088590643	2.54311571891304	-3.30262879737443	0.00187102433828726	0.0346040458946372	-1.40043457004986
KYNU	0.661100403703704	0.888700323478261	3.30163822313379	0.00187634925861394	0.0346589867700852	-1.40298290279814
PROCR	1.49603095707992	5.00803050208696	3.30129468394852	0.00187819933983795	0.0346589867700852	-1.40386657957647
CDKN2C	-0.965881198830409	4.69456215217391	-3.30073640278712	0.00188120957541626	0.0346589867700852	-1.40530251532661
PPP1R3B	-0.905395204678363	2.73151969565217	-3.29954393226416	0.00188765467842259	0.0346779849909832	-1.40836914592324
TMEM200A	-0.844357587076023	1.28272676021739	-3.29692954773189	0.0019018583731699	0.0348389995222429	-1.41509015985684
ATF5	1.01989985575049	4.74003760869565	3.29491790785898	0.00191285637026171	0.0349737849771161	-1.42025949753248
PRF1	1.37001934931774	2.37676631304348	3.29382880652317	0.00191883582729505	0.0350497616514274	-1.42305739447442
IKBKE	0.779289008576998	1.98676938695652	3.29235603358124	0.0019269499453263	0.0351645490497532	-1.42684006878059
SLC15A3	0.915204974060429	3.38502393367391	3.29010032753005	0.00193944068578994	0.0353253954674307	-1.43263168235664
IGSF6	1.04283283060429	2.45200951521739	3.28912271137132	0.00194487795164652	0.0353460988542891	-1.43514101728863
TAP2	0.700063777777778	2.964607	3.28870638395573	0.00194719785070253	0.0353460988542891	-1.43620950752652
GAREM2	-0.74972904502924	1.44106093695652	-3.28839927555681	0.00194891083078568	0.0353460988542891	-1.43699763930021
TRO	-1.0856460424269	2.25736416341304	-3.28612202442403	0.00196165747109945	0.0354565567470881	-1.44284037893437
TOR4A	0.616859863547758	2.19678313043478	3.28605960674372	0.00196200795717443	0.0354565567470881	-1.44300048996426
TMEM273	0.771149609317739	1.84961751347826	3.28540672325388	0.0019656775714323	0.0354565567470881	-1.44467512886393
FOLR2	1.66622863547758	5.80461986956522	3.28535655169824	0.00196595983610781	0.0354565567470881	-1.44480381015065
PSMB8	0.88112189668616	5.4245237173913	3.28427941015972	0.00197202910130968	0.0354817520700064	-1.44756620803699
IL2RA	1.16679104241715	2.30464975869565	3.28242604251121	0.00198251369440264	0.035570479133185	-1.45231802412237
COL8A2	-1.47174746023392	3.38697484565217	-3.28181841003258	0.00198596258980997	0.0355887546044884	-1.45387557422495
ATP2A2	-0.625933916179338	4.29054284782609	-3.28159424975421	0.00198723634942839	0.0355887546044884	-1.45445012299674
F11R	0.60905611539961	2.21369626956522	3.27725400243689	0.0020120524054598	0.0359327128469476	-1.4655700651647
FAT4	-0.781114083118908	1.55563960521739	-3.2721798781571	0.00204143695088698	0.0362888551787642	-1.47855909478654
CEACAM21	0.731187660302144	1.19972893793478	3.27160379812498	0.00204479865414884	0.0363150193513162	-1.48003301645593
ITGAM	0.917829225789474	2.57382553413043	3.27017900451292	0.00205313555489989	0.036395805187229	-1.48367773582317
PKD1	-0.594008888167642	3.02662269343478	-3.26793646059421	0.00206632263690453	0.0365284781883693	-1.48941239147507
MLLT11	-1.30139707348928	2.72485891086957	-3.26633909636305	0.00207576469565102	0.0366280021961707	-1.49349575045862
ZNF704	-0.852440635672515	1.7232821673913	-3.2659458514295	0.00207809543875515	0.0366354880285495	-1.49450082313979
FDXR	0.708327158284601	2.13191456086957	3.26460606329947	0.00208605492438397	0.0367421002996905	-1.49792456801386
AHR	0.86228560308577	3.60696365954348	3.25415200864349	0.00214916026718111	0.0375438760855928	-1.52461028460957
PSME1	0.77717879311501	6.65031575691304	3.24976986869017	0.0021761469638589	0.0379119130167839	-1.53578111469122
HSPB7	-1.49758797863548	1.41161607695652	-3.24937728794907	0.00217858020550607	0.0379199250262724	-1.53678142816478
PLOD2	-1.18967214424951	3.74649791304348	-3.2460980792781	0.00219900582194957	0.0381310535618939	-1.54513415419372
TCEAL2	-1.17335371810916	0.776931690217391	-3.24580661126144	0.00220083007215949	0.0381310535618939	-1.54587632878662
CCN2	-1.32414213645224	6.37517534782609	-3.24334545301638	0.00221629128063478	0.0381323806839511	-1.55214165326172
FPR1	1.11307570532164	2.65846836021739	3.24307144263791	0.00221801898416875	0.0381323806839511	-1.55283901886059
NREP	-0.975298483430799	3.64391582608696	-3.2429844210443	0.00221856794362288	0.0381323806839511	-1.5530604842899
PSMB9	1.21357604288499	4.17576947826087	3.23683914524149	0.00225766112780408	0.0386315371610714	-1.56869080850278
CDC42EP5	1.15976711988304	3.2599705326087	3.23632646000032	0.00226095187167609	0.0386534263043841	-1.56999399763731
IRF7	0.934441783625731	3.48460680434783	3.23370971180504	0.00227781867109942	0.0388381220797218	-1.5766435351008
GCA	0.605975125341131	2.23256874130435	3.23186846537111	0.00228975809766249	0.0389749138851442	-1.58132045701837
FGD2	0.691081991423002	1.22999936086957	3.23184696167785	0.00228989788594545	0.0389749138851442	-1.58137506868452
KLHL4	-1.0195957469922	1.45050506323913	-3.22725967032261	0.00231990361151365	0.039237656637233	-1.59302010471677
DNAJC22	-0.60129848945809	0.587833302521739	-3.22668143354445	0.00232371218011923	0.039237656637233	-1.59448727124548
SLC7A7	0.847229352241715	2.7220392673913	3.22596049265463	0.00232846895667158	0.0392489995363167	-1.59631629890587
TNFRSF1B	1.11427839180507	5.05259435726087	3.22469125235079	0.00233686580913324	0.0393560152395305	-1.59953575944698
COL27A1	-0.874229272904484	1.92591644782609	-3.22144806834717	0.00235845186797129	0.0396255099987152	-1.60775868128106
FYB1	1.15998772050877	2.27205996384783	3.21932325920821	0.00237269632072234	0.0397851068926705	-1.61314329410345
SEMA6C	-0.786450653411305	2.27498176521739	-3.2173623773065	0.0023859139770195	0.0399106190065854	-1.61811056990758
PLEKHG4	-0.805063357309942	2.31159318043478	-3.21706594182756	0.00238791819869867	0.0399106190065854	-1.61886133533449
SIGIRR	0.796407391812865	2.88613156521739	3.21547617626908	0.00239869390816019	0.0400115469958387	-1.62288692592685
TOM1L2	-0.844084668615984	3.54859163043478	-3.21344585485369	0.00241252264375559	0.0401724741095385	-1.62802632481646
BNC2	-0.665948900194932	1.94824321304348	-3.20900773677995	0.00244301403578275	0.0405396871430063	-1.6392537382751
EMB	0.884206587719298	2.51204510217391	3.20413312329343	0.00247692394033693	0.0409256839531509	-1.65157446098
GJC1	-0.671956536062378	2.54583141304348	-3.20155371026083	0.00249504693167483	0.0410838233410998	-1.6580893652824
ARHGAP9	1.03812637814815	2.08940824804348	3.19715072612975	0.00252627217137484	0.0414913214061017	-1.66920269637768
RPL28	0.639791413374269	6.78544739236956	3.19665483959459	0.00252981195909679	0.0414917805378396	-1.67045374914778
SIGLEC11	0.620111197563353	0.858788561086957	3.19641635769838	0.00253151598302429	0.0414917805378396	-1.67105536343802
FAM102A	0.610615777777778	4.11772591304348	3.19611615951954	0.00253366252975502	0.0414917805378396	-1.67181262923287
CCDC88B	0.918131452436648	1.77698465434783	3.19593802939152	0.00253493704992838	0.0414917805378396	-1.67226195128959
COX4I2	1.20238447699805	2.70640066304348	3.19221632869317	0.00256170472830698	0.041716710219616	-1.68164619295507
CPM	0.763069102534113	2.30571376521739	3.19162207204046	0.00256600345602793	0.0417242243891832	-1.68314398537875
SCIMP	0.77728513674464	1.200332075	3.1897345636546	0.00257970252988444	0.0418325433031724	-1.68790021420061
CD180	0.790231498382066	1.30129861586957	3.18375222496474	0.00262357868952218	0.0424009151369707	-1.702963348397
BATF2	1.00307766666667	1.76478517826087	3.18267217507329	0.00263157479963433	0.0424231051592057	-1.70568098801163
BEND5	-1.01534579364522	1.54139618565217	-3.17976678602257	0.00265319910035252	0.04255465490434	-1.71298875678552
PNPLA2	0.616874908382066	4.16911243478261	3.17884062177801	0.00266012756665733	0.04255465490434	-1.7153174230861
GCH1	0.895776213840156	1.90019680652174	3.17831129683902	0.00266409501716908	0.04255465490434	-1.71664812350332
IL12RB1	0.849614355682261	1.29063215397826	3.175711978561	0.00268365889205649	0.0427250946725414	-1.72318071496306
PPFIA4	-0.722448598986354	0.603692634782609	-3.1748440008171	0.00269022190944876	0.0427535157062186	-1.7253613767757
H2AC6	1.04022073684211	3.75595060869565	3.17459350983336	0.00269211875543945	0.0427535157062186	-1.72599062876162
SSPN	-0.79561936374269	2.45731907826087	-3.17386371852532	0.00269765230804504	0.0427722182663914	-1.72782374401278
PRKAA2	-0.733526003892787	0.513614878413044	-3.17208871725866	0.00271115587781392	0.0428237548343399	-1.73228116726819
UBXN11	0.606090711500974	2.78368536956522	3.17124613363719	0.00271758825581876	0.0428745286730815	-1.73439654288058
PLXNB1	-0.88254288674464	1.92486660217391	-3.17010915547329	0.00272629090733929	0.0429765431299687	-1.73725046949366
TLR2	0.791959240350877	2.3759500673913	3.16871052946955	0.00273703233793026	0.0430751952544372	-1.74076028958887
TMCO3	-0.610271914230019	2.92511613043478	-3.1682940851364	0.00274023833310602	0.0430874233260682	-1.74180516201857
GZMA	1.64300868635478	3.09384458478261	3.16802732384928	0.00274229385552568	0.0430874233260682	-1.74247443014517
TCIRG1	0.660966969294347	4.56480384691304	3.1660906651098	0.00275726041254737	0.0432057096921355	-1.74733220006842
FAM83H	0.681574907894737	0.833648229347826	3.16475843196001	0.00276760065820235	0.0432734175296154	-1.75067280609902
ARHGDIB	1.02881908989474	6.2102063076087	3.16396007443888	0.00277381470115427	0.0432994502821938	-1.75267428902698
CSF2RA	0.833413463547758	2.02308457826087	3.1624433786767	0.00278565622834486	0.0434490016914569	-1.75647578445142
GPR84	0.75641151539961	1.1998445426087	3.16168177686324	0.00279162036757711	0.043506712881883	-1.75838426173846
CNFN	0.810895190341131	1.1067094848913	3.16083370207702	0.00279827585516429	0.0435650551465145	-1.76050909384315
FCGBP	1.52535445945419	2.41545118478261	3.15994296239531	0.00280528228138802	0.0436135148213206	-1.76274044113703
EFEMP1	1.50738405847953	4.63818095652174	3.15950770540075	0.00280871196393607	0.0436315352457523	-1.76383063967861
SERPINA1	1.31348800116959	2.98165366956522	3.15785339643965	0.00282178349416625	0.0436543152247412	-1.76797337626227
PARD6G	-0.69901111871345	1.35127892826087	-3.15066224229993	0.00287927408886834	0.0442246201512067	-1.78596586465847
SCARA5	2.43201969573099	2.87127441456522	3.15039736933813	0.00288141259519728	0.0442246201512067	-1.78662809778419
AK4	-1.04135984444444	1.87605844782609	-3.1439216629011	0.00293416376891181	0.0447483261773091	-1.80280781463503
ADGRA3	-0.710316612865497	2.3514084	-3.14281742873983	0.00294324923006927	0.0448161327540677	-1.80556470044967
RPL36AL	0.60163517348928	7.50212647826087	3.14253144708682	0.00294560656059468	0.0448161327540677	-1.80627859794118
HLA-DMB	1.22418885048733	3.64721147173913	3.14063570740354	0.00296127809036167	0.0449123281644749	-1.81100991763466
RCAN2	-1.25671469649123	2.70837157608696	-3.13767695052956	0.00298589439492047	0.0452142999943197	-1.81839071501335
PACSIN3	-1.08399679551657	2.92734995869565	-3.13490289535236	0.00300914905981787	0.0454947351168059	-1.82530681369872
TAPBP	0.738166978557505	5.55468086956522	3.13149787137144	0.00303792638597521	0.0457830001557322	-1.83379077210802
NECTIN3	-0.606486371929825	1.47807347391304	-3.12902417055576	0.00305899508495208	0.0459950309487004	-1.8399506249489
CACNA1C	-0.680835056081871	0.979672534130435	-3.12842068915542	0.00306415582768057	0.0460366054610711	-1.84145291326647
DPP7	0.751116500974659	5.16724641304348	3.12626967947535	0.00308261723234162	0.0462777912005286	-1.84680609395469
APOBEC3F	0.654981969005848	1.50326138043478	3.12559657063945	0.00308841579112031	0.0462925100172917	-1.84848077398274
FHL1	-1.31675945368226	4.63419061815217	-3.12385281094155	0.00310348538768029	0.0463823277781699	-1.85281815760275
AKR1C1	0.940578472105263	1.60539689630435	3.11976150773291	0.00313911477534924	0.0466929286503667	-1.86298879501104
ARRDC4	0.850861137621833	2.83638850434783	3.11844409728436	0.00315066927320448	0.0467876821900287	-1.86626198448484
BRI3	0.612650502923977	4.45753526086957	3.11812179094534	0.0031535021882281	0.0467935892270202	-1.86706264261484
GLRX	0.686072189863547	2.37705823043478	3.11581071454973	0.00317388578139697	0.0470234303587696	-1.87280218433159
CSRP2	-1.01088960233918	2.04331621304348	-3.11164137246103	0.00321097329443744	0.0473636557789095	-1.88314993983383
TSPAN2	-1.04407045015595	1.22784594065217	-3.10698785834167	0.00325284924853244	0.0478245992041312	-1.89468903342904
DBP	0.67954385422807	1.93752016815217	3.10456418689968	0.00327486236068605	0.0480848957416831	-1.90069457866765
CETP	1.41161490690058	2.345866755	3.09705228552965	0.00334398337663858	0.0487274558406297	-1.91928928449731
TSKS	0.713159952440546	0.683579466391304	3.09570631198695	0.00335651247607914	0.0487552468590223	-1.92261805098415
GALNT16	0.917337511672515	1.88108703421739	3.09564776358149	0.00335705847932868	0.0487552468590223	-1.92276282796332
MAPK7	-0.715850674463938	3.51880530434783	-3.09540951560429	0.00335928116368368	0.0487552468590223	-1.92335194350117
RBM24	-1.34802398735283	1.00874865047826	-3.09302544431616	0.00338159921028913	0.0490051360670558	-1.92924545245834
MPDU1	0.65128735282651	4.18841204347826	3.0911116953503	0.00339961524028422	0.0491180499678959	-1.93397422557656
S100A11	0.766052713450292	9.20419747826087	3.08885308452611	0.00342099392093481	0.0493147938604769	-1.93955274613446
VLDLR	-0.994220489473685	1.39690938913043	-3.08777983817118	0.00343119688756545	0.0493147938604769	-1.9422026398438
ST14	0.87179527251462	2.00387822608696	3.08630739711084	0.00344524141543016	0.0494292936567699	-1.94583721205361
ADGRE1	0.667478553235868	0.795926531521739	3.0857826978204	0.00345025918303288	0.0494292936567699	-1.94713211326822
TASL	0.697376918966862	1.37951562543478	3.08519793687555	0.00345585942328486	0.0494473527012971	-1.94857507538714
CTSL	0.836489167641326	6.83953345652174	3.08298628589008	0.00347711772331158	0.0496037818642578	-1.95403099654688
CLEC4E	0.803057878011696	1.05043049304348	3.0826842762756	0.00348003014876004	0.0496085009930066	-1.95477583098749
ARHGAP25	0.894521533723197	2.28223322173913	3.08159096000549	0.00349059271705556	0.049611856250695	-1.95747184591344
SLC43A2	0.686356074074074	2.19510617391304	3.08064275540253	0.00349977775024495	0.0496689285440968	-1.95980953661442
TIMP1	1.12973854167056	8.91950392763044	3.08002227451068	0.00350580049327934	0.049692897285437	-1.96133901400323
TMEM106A	0.615804484405458	2.20662371086957	3.07992579717414	0.00350673783225452	0.049692897285437	-1.96157681178243
STAT6	0.679240105263158	4.24934630434783	3.07850058441747	0.0035206121558467	0.0497193719422934	-1.96508913038164
PSTPIP1	0.945453358479532	1.7089515673913	3.07747149936856	0.00353066226773281	0.049808449222072	-1.96762458166705
ADD3	0.873658216374269	3.7668862826087	3.07700298625804	0.00353524672386171	0.049808449222072	-1.96877872159274
IRX5	-0.699799088109162	1.33827130869565	-3.07697416021857	0.00353552897267414	0.049808449222072	-1.96884972829469
SGIP1	-0.621996550136453	0.675560952608696	-3.07496114252452	0.00355529180098614	0.0499455187368967	-1.97380731301607
PGM2L1	-0.666543271345029	1.90075539565217	-3.07440960868487	0.00356072458190618	0.049980192524404	-1.9751652491048
